# Supplementary material for: Immune dysfunction signatures predict outcomes and define checkpoint blockade–unresponsive microenvironments in acute myeloid leukemia
Source: J Clin Invest. 2022 Nov 1;132(21):e159579. doi: 10.1172/JCI159579 (PMC9621145; doi:10.1172/JCI159579)
Supplement: Supplemental tables 1-10 [file jci-132-159579-s174.xlsx]

## Sheet: Supplementary Table 1
Table S1: Summary of AML cases analyzed within this study.
	Patient series
	PMCC (GSE134589)	CHOP (GSE134589)	SAL	JHU1	JHU2
			(This paper)	(This paper)	(This paper)
Number of BM samples	290	66	131	43	52
Diagnosis	290	40	64	43	26
Response assessment	0	26	67	0	26
Males/females (n)	152/138	21/19	37/27	22/21	N.A.
Median follow-up time from diagnosis (years)*	8.44	3.32	4.43	5.76	1.83
Age group
0-14	0	31	0	0	0
15-39	76	9	15	7	8
40-59	126	0	26	15	5
≥60	88	0	23	21	13
Presenting WBC count × 103/mL (median, range)	19.15 (0.7-399)	N.A.	54.6 (0.84-320.2)	5.53 (0.07-296.9)	10.94 (1.36-225.6)
Percentage of bone marrow blasts	80 (10-98)	N.A.	70.5 (14.5-100)	63 (6-95)	N.A.
Cytogenetic risk group (ELN; n)
Favorable	35 (12%)	8	23 (36%)	8 (19%)	N.A.
Intermediate	155 (54%)	25	22 (35%)	16 (37%)	N.A.
Adverse	59 (20%)	7	11 (17%)	19 (44%)	N.A.
N.A.	41 (14%)	-	8 (12%)	0	0
Response to induction chemotherapy
Complete remission	210	32	44	26	17
Primary induction failure^	80	2	20	17	9
N.A.	39	6	0	0	0
Median follow-up (months)	101.23	70.2	53.17	69.14	21.98
Platform	nCounter (NanoString Technologies)	nCounter (NanoString Technologies)	nCounter (NanoString Technologies)	Flow cytometry	nCounter (NanoString Technologies)
Legend: PMCC = Princess Margaret Cancer Centre; CHOP = Children’s Hospital of Philadelphia; SAL = Studien Allianz Leukämie; JHU = Johns Hopkins University; BM = bone marrow; ELN = European Leukemia Net; N.A. = not available. *Reverse Kaplan-Meier method.
^Defined as failure to respond to two cycles of induction chemotherapy.

## Sheet: Supplementary Table 2
Table S2. Gene signatures generated in the study.
IED172 (RNA-seq)	LASSO penalized regression, PI24 (RNA-seq)	IED68 (NanoString)	LASSO penalized regression, PI20 (NanoString)
ABCB1	ARID5B	ABCB1	ABCB1
ABLIM1	CACNA2D2	CCL4	CCL5
ACP5	CCR9	CCL5	CD7
ARID5B	CHN1	CCR5	CD8A
ARL4C	CXCR3	CCR7	DPP4
ARNTL	CXCR6	CCR9	F2RL1
BACH2	GPRASP1	CD2	IFIH1
BCL11B	GZMB	CD247	IGF2R
C1orf21	HOPX	CD27	IL12RB2
CACNA2D2	KLRC1	CD28	IL6ST
CAMK4	KLRC4	CD3D	KLRB1
CBX7	MCOLN2	CD3E	KLRC1
CCL4	MDFIC	CD3G	KLRG1
CCL5	MYO6	CD40LG	KLRK1
CCR5	NCALD	CD48	LTB
CCR7	PRSS23	CD5	LY9
CCR9	PTPN13	CD6	SLAMF6
CD2	RASA3	CD7	STAT4
CD226	SLAMF1	CD8A	TCF7
CD247	STAT4	CD8B	TLR1
CD27	TRAT1	CTLA4
CD28	TRIB2	CXCR3
CD3D	USP18	CXCR6
CD3E	WLS	DOCK9
CD3G		DPP4
CD40LG		EOMES
CD48		ETS1
CD5		F2RL1
CD6		FLT3LG
CD7		FYN
CD72		GATA3
CD8A		GZMA
CD8B		GZMB
CHN1		GZMK
CHST15		GZMM
CRIM1		HLA-DOB
CRTAM		ICOS
CTLA4		IFIH1
CXCR3		IFNG
CXCR6		IGF2R
DDX60		IL10RA
DLG3		IL12RB2
DOCK9		IL18R1
DPP4		IL18RAP
DTX1		IL2RB
ENO2		IL6ST
EOMES		IL7R
ETS1		ISG20
EVL		ITK
F2R		KLRB1
F2RL1		KLRC1
FAM102A		KLRD1
FASLG		KLRG1
FLT3LG		KLRK1
FOXO1		LCK
FYN		LTB
GATA3		LY9
GBP1		PRF1
GBP4		SH2D1A
GIMAP4		SLAMF1
GIMAP6		SLAMF6
GPR171		STAT4
GPR18		TBX21
GPRASP1		TCF7
GRAP2		TLR1
GZMA		TNFSF14
GZMB		TNFSF8
GZMK		ZAP70
GZMM
HIVEP2
HLA-DOB
HOPX
HS3ST3B1
ICOS
ID3
IFIH1
IFNG
IGF2R
IKZF3
IL10RA
IL12RB2
IL18R1
IL18RAP
IL2RB
IL6ST
IL7R
INPP4B
IPCEF1
ISG20
ITK
KCNA3
KLF12
KLRB1
KLRC1
KLRC4
KLRD1
KLRG1
KLRK1
LAT
LAX1
LCK
LEF1
LPAR6
LRIG1
LTB
LY9
MAL
MAML2
MCOLN2
MDFIC
MYO6
NCALD
NCKAP1
NELL2
PAG1
PIK3IP1
PITPNC1
PLCG1
PLEKHA1
PLXDC1
PRDM1
PRF1
PRKCA
PRKCH
PRKCQ
PRSS23
PTCH1
PTPN13
QPCT
RASA3
RASGRP1
RRAS2
RTP4
S1PR1
SCML4
SESN3
SH2D1A
SH2D2A
SH3BP5
SIDT1
SIRPG
SIT1
SKAP1
SLAMF1
SLAMF6
SLC9A9
ST8SIA1
STAT4
SYNE1
SYNE2
SYTL2
TBX21
TCF7
TCP11L2
TGFBR3
THEMIS
TIAM1
TLR1
TMEM204
TNFRSF25
TNFSF14
TNFSF8
TRAF1
TRAT1
TRIB2
UBASH3A
USP18
VIPR1
WLS
XCL1
ZAP70
ZFP36L1
Legend: IES = immune effector senescence; TCGA = The Cancer Genome Atlas; PMCC = Princess Margaret Cancer Centre;

## Sheet: Supplementary Table 3
Table S3. Gene signatures defining functional NK cell subsets (Yang et al., 2019)
gene	name	cluster	avg_logFC
NKG7	CD56bright NK	1	-0.896243
CST7	CD56bright NK	1	-1.23396
FGFBP2	CD56bright NK	1	-2.12792
GZMB	CD56bright NK	1	-1.56082
TPT1	CD56bright NK	1	0.573281
ACTB	CD56bright NK	1	-1.03244
RPL13A	CD56bright NK	1	0.505382
GZMM	CD56bright NK	1	-1.08593
IL7R	CD56bright NK	1	1.30242
SPON2	CD56bright NK	1	-1.68238
CYBA	CD56bright NK	1	-0.873876
RPS18	CD56bright NK	1	0.543624
GZMH	CD56bright NK	1	-1.48585
CD247	CD56bright NK	1	-1.03926
CD44	CD56bright NK	1	0.922942
CLIC3	CD56bright NK	1	-1.2002
FCGR3A	CD56bright NK	1	-1.35543
RPL13	CD56bright NK	1	0.430291
RPS15A	CD56bright NK	1	0.434188
RPS19	CD56bright NK	1	0.484513
GZMA	CD56bright NK	1	-0.899809
RPL34	CD56bright NK	1	0.42601
EEF1A1	CD56bright NK	1	0.401784
LTB	CD56bright NK	1	1.5435
RPS24	CD56bright NK	1	0.47519
SPINK2	CD56bright NK	1	0.789384
RPL32	CD56bright NK	1	0.425495
CD160	CD56bright NK	1	-1.1815
RPS27	CD56bright NK	1	0.323607
TMSB10	CD56bright NK	1	-0.4118
RPL9	CD56bright NK	1	0.420023
RPS23	CD56bright NK	1	0.450475
XCL1	CD56bright NK	1	1.16699
GZMK	CD56bright NK	1	1.23457
CCL4	CD56bright NK	1	-1.61024
RPS27A	CD56bright NK	1	0.323388
ARPC2	CD56bright NK	1	-0.661802
S100A4	CD56bright NK	1	-0.926787
RPS12	CD56bright NK	1	0.422155
PRF1	CD56bright NK	1	-1.21875
RPS3A	CD56bright NK	1	0.370755
RPL39	CD56bright NK	1	0.404791
RPS28	CD56bright NK	1	0.371387
RPL8	CD56bright NK	1	0.483254
CD99	CD56bright NK	1	-0.869567
GNG2	CD56bright NK	1	-0.912885
ALOX5AP	CD56bright NK	1	-1.00411
RPLP2	CD56bright NK	1	0.326222
TMSB4X	CD56bright NK	1	-0.41844
HLA-C	CD56bright NK	1	-0.424109
RPL3	CD56bright NK	1	0.360505
RPL10A	CD56bright NK	1	0.45372
RPL11	CD56bright NK	1	0.353762
ITGB2	CD56bright NK	1	-0.676713
RPL21	CD56bright NK	1	0.276877
CFL1	CD56bright NK	1	-0.480061
RPS6	CD56bright NK	1	0.360229
CCL5	CD56bright NK	1	-1.31468
RPL19	CD56bright NK	1	0.336977
CAPG	CD56bright NK	1	0.725152
RPS3	CD56bright NK	1	0.311167
RPL36	CD56bright NK	1	0.418722
RPS29	CD56bright NK	1	0.302919
RPS13	CD56bright NK	1	0.39313
RPS4X	CD56bright NK	1	0.420592
RPS8	CD56bright NK	1	0.406226
RPL31	CD56bright NK	1	0.336747
PFN1	CD56bright NK	1	-0.407796
ACTG1	CD56bright NK	1	-0.570919
RPS10	CD56bright NK	1	0.382152
PTPRCAP	CD56bright NK	1	-0.563873
RPS25	CD56bright NK	1	0.344936
RPS2	CD56bright NK	1	0.464151
RPL18	CD56bright NK	1	0.37392
RPL30	CD56bright NK	1	0.276472
B2M	CD56bright NK	1	-0.305926
RPL35A	CD56bright NK	1	0.335727
RPS9	CD56bright NK	1	0.405177
RPL37	CD56bright NK	1	0.321333
RPL18A	CD56bright NK	1	0.355085
FKBP11	CD56bright NK	1	-0.843848
MYL12A	CD56bright NK	1	-0.548157
S1PR5	CD56bright NK	1	-0.768884
RPS5	CD56bright NK	1	0.409544
TTC38	CD56bright NK	1	-0.735575
HLA-E	CD56bright NK	1	-0.460601
SYNE2	CD56bright NK	1	-0.856577
RPL27	CD56bright NK	1	0.341073
RPL37A	CD56bright NK	1	0.303762
RPL23	CD56bright NK	1	0.446244
RPL23A	CD56bright NK	1	0.286325
MYL6	CD56bright NK	1	-0.460534
RPLP1	CD56bright NK	1	0.419592
RPL26	CD56bright NK	1	0.286161
CALM1	CD56bright NK	1	-0.443545
RPS14	CD56bright NK	1	0.277447
LST1	CD56bright NK	1	0.97997
RPL10	CD56bright NK	1	0.276655
SELL	CD56bright NK	1	0.896243
RPL4	CD56bright NK	1	0.401307
RPL29	CD56bright NK	1	0.336321
GLTSCR2	CD56bright NK	1	0.40405
DBI	CD56bright NK	1	-0.592148
SH3BGRL3	CD56bright NK	1	-0.513576
GPR56	CD56bright NK	1	-0.68927
RPL7	CD56bright NK	1	0.285156
MYOM2	CD56bright NK	1	-1.0368
RPS21	CD56bright NK	1	0.329712
FXYD5	CD56bright NK	1	0.562727
S100A6	CD56bright NK	1	-0.7973
ARHGDIB	CD56bright NK	1	-0.445864
RP4-594I10.3	CD56bright NK	1	0.361851
RPSA	CD56bright NK	1	0.402282
TNFRSF18	CD56bright NK	1	0.663203
UBB	CD56bright NK	1	-0.424162
SERF2	CD56bright NK	1	-0.373395
RPL28	CD56bright NK	1	0.290616
RPS7	CD56bright NK	1	0.29278
RPL35	CD56bright NK	1	0.313013
RPL22	CD56bright NK	1	0.364214
FXYD7	CD56bright NK	1	0.579111
APMAP	CD56bright NK	1	-0.638432
RPL36A	CD56bright NK	1	0.456758
SOX4	CD56bright NK	1	0.906164
RPS15	CD56bright NK	1	0.265822
RPS16	CD56bright NK	1	0.276213
ANXA2	CD56bright NK	1	-0.557366
TCF7	CD56bright NK	1	0.546957
COL9A2	CD56bright NK	1	0.259758
MT2A	CD56bright NK	1	-1.20651
ABHD17A	CD56bright NK	1	-0.651974
RPL5	CD56bright NK	1	0.335134
CAPZB	CD56bright NK	1	-0.498743
LCP1	CD56bright NK	1	-0.552595
SPTSSB	CD56bright NK	1	0.522939
XCL2	CD56bright NK	1	0.737767
PPP1CA	CD56bright NK	1	-0.470916
MALAT1	CD56bright NK	1	-0.335061
CALR	CD56bright NK	1	-0.639324
RARRES3	CD56bright NK	1	-0.543822
NAP1L1	CD56bright NK	1	0.506812
RORA	CD56bright NK	1	-0.621701
RPL38	CD56bright NK	1	0.277377
EEF1B2	CD56bright NK	1	0.364051
PRSS23	CD56bright NK	1	-0.715391
PPP2R5C	CD56bright NK	1	-0.772828
PPIA	CD56bright NK	1	-0.340614
PYHIN1	CD56bright NK	1	-0.640709
RAC2	CD56bright NK	1	-0.381974
FCRL6	CD56bright NK	1	-0.587278
RPS11	CD56bright NK	1	0.253816
HAPLN3	CD56bright NK	1	0.318371
COTL1	CD56bright NK	1	0.575949
RPL12	CD56bright NK	1	0.293367
GPR183	CD56bright NK	1	0.427848
SNHG8	CD56bright NK	1	0.503208
PPP1R18	CD56bright NK	1	-0.472195
C12orf75	CD56bright NK	1	-0.603702
LITAF	CD56bright NK	1	-0.602128
FLNA	CD56bright NK	1	-0.571735
RPLP0	CD56bright NK	1	0.410457
ABI3	CD56bright NK	1	-0.475505
ITM2C	CD56bright NK	1	0.416482
AGTRAP	CD56bright NK	1	-0.565051
C1orf21	CD56bright NK	1	-0.610893
MYL12B	CD56bright NK	1	-0.380222
ZEB2	CD56bright NK	1	-0.673611
PPIB	CD56bright NK	1	-0.449382
WDR1	CD56bright NK	1	-0.473065
RPL17	CD56bright NK	1	0.337117
PPP1R9A	CD56bright NK	1	0.320839
LSP1	CD56bright NK	1	-0.410418
RPL6	CD56bright NK	1	0.265104
TNFRSF1B	CD56bright NK	1	-0.551665
NDUFB2	CD56bright NK	1	-0.423955
LYAR	CD56bright NK	1	-0.633732
EFHD2	CD56bright NK	1	-0.582621
CD52	CD56bright NK	1	0.403542
DHRS7	CD56bright NK	1	-0.488255
RPL7A	CD56bright NK	1	0.254439
AKR1C3	CD56bright NK	1	-0.517753
GATA3	CD56bright NK	1	0.522717
RAP1B	CD56bright NK	1	-0.383404
PLEK	CD56bright NK	1	-0.458755
INPP4B	CD56bright NK	1	0.261901
PDIA3	CD56bright NK	1	-0.438425
SEC11A	CD56bright NK	1	0.468146
AES	CD56bright NK	1	-0.544422
SSBP2	CD56bright NK	1	0.361269
LBH	CD56bright NK	1	-0.502889
IGFBP4	CD56bright NK	1	0.274962
RHOC	CD56bright NK	1	-0.457526
S100A11	CD56bright NK	1	-0.420212
GNB2L1	CD56bright NK	1	0.292235
POMP	CD56bright NK	1	-0.532496
HLA-A	CD56bright NK	1	-0.261176
CAP1	CD56bright NK	1	-0.420278
LAIR2	CD56bright NK	1	-0.693833
HCST	CD56bright NK	1	-0.309643
FCER1G	CD56bright NK	1	-0.329672
LGALS1	CD56bright NK	1	-0.782484
CORO1A	CD56bright NK	1	-0.272666
DOK2	CD56bright NK	1	-0.462675
CD53	CD56bright NK	1	-0.409998
RPSAP58	CD56bright NK	1	0.349163
HLA-B	CD56bright NK	1	-0.427601
CCL3	CD56bright NK	1	-1.56445
IFI27L2	CD56bright NK	1	-0.498795
CAPN2	CD56bright NK	1	-0.45893
HINT1	CD56bright NK	1	0.37563
C6orf48	CD56bright NK	1	0.439638
GLRX	CD56bright NK	1	-0.434437
CARD16	CD56bright NK	1	-0.475584
ATP6V0E1	CD56bright NK	1	-0.362865
BTF3	CD56bright NK	1	0.311177
SUB1	CD56bright NK	1	-0.433059
HLA-DRA	CD56bright NK	1	0.481361
MRPL10	CD56bright NK	1	-0.440942
GLIPR1	CD56bright NK	1	-0.420629
ARPC4	CD56bright NK	1	-0.355809
SLC44A1	CD56bright NK	1	0.31648
FAM49B	CD56bright NK	1	-0.436432
BRK1	CD56bright NK	1	-0.373906
MSN	CD56bright NK	1	-0.374494
UBC	CD56bright NK	1	-0.393948
SRGN	CD56bright NK	1	-0.328427
CMC1	CD56bright NK	1	0.647653
LAPTM5	CD56bright NK	1	-0.384861
IFITM3	CD56bright NK	1	0.533034
CX3CR1	CD56bright NK	1	-0.324823
CYCS	CD56bright NK	1	-0.468865
PSAP	CD56bright NK	1	-0.430366
ZAP70	CD56bright NK	1	-0.397662
EIF3E	CD56bright NK	1	0.414582
TMA7	CD56bright NK	1	-0.307548
P4HB	CD56bright NK	1	-0.418985
FGR	CD56bright NK	1	-0.325154
RHOA	CD56bright NK	1	-0.32696
OAZ1	CD56bright NK	1	-0.261876
CTSD	CD56bright NK	1	-0.386996
C20orf24	CD56bright NK	1	-0.807915
ANXA6	CD56bright NK	1	-0.294337
KLRG1	CD56bright NK	1	-0.431253
FEZ1	CD56bright NK	1	-0.442341
PRKCH	CD56bright NK	1	-0.451892
TMEM2	CD56bright NK	1	-0.575631
ATF4	CD56bright NK	1	0.353464
TMEM123	CD56bright NK	1	0.485268
UPP1	CD56bright NK	1	-0.459307
NCR3	CD56bright NK	1	-0.456769
PTPN6	CD56bright NK	1	-0.347913
MTSS1	CD56bright NK	1	-0.39553
ALDOA	CD56bright NK	1	-0.297197
SYNGR1	CD56bright NK	1	-0.432879
GUK1	CD56bright NK	1	-0.370788
PLEKHF1	CD56bright NK	1	-0.367614
ANXA4	CD56bright NK	1	-0.296634
CTSC	CD56bright NK	1	-0.319936
ARPC5	CD56bright NK	1	-0.292667
OSTF1	CD56bright NK	1	-0.313595
ATP1B3	CD56bright NK	1	-0.395957
SDF2L1	CD56bright NK	1	-0.443317
RPA2	CD56bright NK	1	-0.356057
C5orf56	CD56bright NK	1	-0.413917
GPR82	CD56bright NK	1	0.369759
SH2D2A	CD56bright NK	1	-0.415332
AOAH	CD56bright NK	1	-0.371911
APOBEC3G	CD56bright NK	1	-0.345943
MYO1F	CD56bright NK	1	-0.404364
SKAP1	CD56bright NK	1	-0.369321
CD74	CD56bright NK	1	0.402215
TMEM14C	CD56bright NK	1	0.336609
FOS	CD56bright NK	1	0.425008
RP11-94L15.2	CD56bright NK	1	-0.327995
HDDC2	CD56bright NK	1	-0.361751
PGAM1	CD56bright NK	1	-0.315508
EVL	CD56bright NK	1	-0.294606
TFDP2	CD56bright NK	1	-0.415818
YWHAZ	CD56bright NK	1	-0.349478
IL32	CD56bright NK	1	-0.432574
MYO1G	CD56bright NK	1	-0.378462
MAPK1	CD56bright NK	1	-0.464543
APOBEC3C	CD56bright NK	1	-0.329372
CXCR3	CD56bright NK	1	0.295969
SELT	CD56bright NK	1	-0.355431
MYBL1	CD56bright NK	1	-0.380083
CD244	CD56bright NK	1	-0.330299
LINC00152	CD56bright NK	1	-0.427192
LAT2	CD56bright NK	1	-0.330305
UBL5	CD56bright NK	1	-0.258842
SYPL1	CD56bright NK	1	0.303539
PTPRC	CD56bright NK	1	-0.302175
TMEM71	CD56bright NK	1	-0.296064
CASP1	CD56bright NK	1	-0.278765
TNFRSF4	CD56bright NK	1	0.318859
SELPLG	CD56bright NK	1	-0.304408
IL2RG	CD56bright NK	1	-0.324572
TPM3	CD56bright NK	1	-0.334844
TAGLN2	CD56bright NK	1	0.438754
PABPC1	CD56bright NK	1	0.26483
DAD1	CD56bright NK	1	-0.29088
CISD3	CD56bright NK	1	-0.320268
THEMIS2	CD56bright NK	1	-0.400901
UBE2L3	CD56bright NK	1	-0.311122
PSMA7	CD56bright NK	1	-0.303381
HMOX2	CD56bright NK	1	-0.281824
PLA2G16	CD56bright NK	1	-0.331993
STAT4	CD56bright NK	1	-0.456703
GNPTAB	CD56bright NK	1	-0.408467
COX6A1	CD56bright NK	1	-0.285415
ZFAS1	CD56bright NK	1	0.323968
TGFB1	CD56bright NK	1	-0.381091
DYNLL1	CD56bright NK	1	-0.294696
PRDM1	CD56bright NK	1	-0.382761
SCP2	CD56bright NK	1	-0.308521
BIN2	CD56bright NK	1	-0.296508
CCND3	CD56bright NK	1	-0.308155
HNRNPDL	CD56bright NK	1	-0.309818
LAIR1	CD56bright NK	1	-0.336876
TBC1D10C	CD56bright NK	1	-0.295164
C9orf89	CD56bright NK	1	0.335689
MT1X	CD56bright NK	1	-0.460884
CEP78	CD56bright NK	1	-0.427723
SYTL1	CD56bright NK	1	-0.332317
ZFP36L1	CD56bright NK	1	0.462498
NFKBID	CD56bright NK	1	0.322336
LCK	CD56bright NK	1	-0.307919
SNRPB	CD56bright NK	1	-0.298822
UQCR10	CD56bright NK	1	-0.253318
RNF166	CD56bright NK	1	-0.482638
GTF3C1	CD56bright NK	1	-0.377797
LTA4H	CD56bright NK	1	0.344919
GOLGA7	CD56bright NK	1	-0.344672
HCLS1	CD56bright NK	1	-0.309366
CLEC2B	CD56bright NK	1	-0.354034
MIR4435-1HG	CD56bright NK	1	-0.281611
PLP2	CD56bright NK	1	0.364855
RHOG	CD56bright NK	1	-0.292994
TIGIT	CD56bright NK	1	-0.257583
PDIA6	CD56bright NK	1	-0.25354
ITGAL	CD56bright NK	1	-0.340101
MVD	CD56bright NK	1	-0.353738
BSG	CD56bright NK	1	-0.264366
HSPA8	CD56bright NK	1	-0.268192
RNF167	CD56bright NK	1	-0.306346
IDH2	CD56bright NK	1	-0.27102
WIPF1	CD56bright NK	1	-0.315143
SPN	CD56bright NK	1	-0.264885
SLC44A2	CD56bright NK	1	-0.32306
FUT7	CD56bright NK	1	0.27471
RP11-81H14.2	CD56bright NK	1	-0.265203
PPDPF	CD56bright NK	1	-0.340878
HSPB1	CD56bright NK	1	0.316296
MYEOV2	CD56bright NK	1	-0.294
CD2	CD56bright NK	1	0.473142
ANKRD20A4	CD56bright NK	1	-0.303342
GIMAP7	CD56bright NK	1	-0.299094
TSEN54	CD56bright NK	1	-0.355402
HLA-DRB1	CD56bright NK	1	0.348923
LSM3	CD56bright NK	1	-0.280524
LRP10	CD56bright NK	1	-0.338518
SSBP3	CD56bright NK	1	-0.321535
VPS37B	CD56bright NK	1	-0.412861
LMAN2	CD56bright NK	1	-0.276022
LDHA	CD56bright NK	1	-0.298623
GLIPR2	CD56bright NK	1	-0.314831
APOL6	CD56bright NK	1	-0.425175
RGS2	CD56bright NK	1	-0.475377
SH3KBP1	CD56bright NK	1	-0.312418
LAT	CD56bright NK	1	-0.3296
DNAJB11	CD56bright NK	1	-0.295452
NSMCE1	CD56bright NK	1	0.348782
RP11-796E2.4	CD56bright NK	1	0.287272
DNAJB6	CD56bright NK	1	-0.410673
ARL6IP1	CD56bright NK	1	-0.299237
SIRT2	CD56bright NK	1	-0.343227
TNFRSF14	CD56bright NK	1	-0.329803
PDE4D	CD56bright NK	1	-0.378244
DSTN	CD56bright NK	1	-0.395521
SRSF3	CD56bright NK	1	-0.310147
HSP90B1	CD56bright NK	1	-0.292239
CD320	CD56bright NK	1	-0.347028
IFNGR1	CD56bright NK	1	-0.343979
MYH9	CD56bright NK	1	-0.274118
HIPK2	CD56bright NK	1	-0.301369
POLR3GL	CD56bright NK	1	-0.305691
SAP18	CD56bright NK	1	-0.28714
ZCCHC17	CD56bright NK	1	-0.254933
SHISA5	CD56bright NK	1	-0.266492
RNF213	CD56bright NK	1	-0.264485
FTH1	CD56bright NK	1	-0.353552
CYTIP	CD56bright NK	1	-0.28979
SUMF2	CD56bright NK	1	-0.307928
VAMP5	CD56bright NK	1	-0.315272
GNG5	CD56bright NK	1	-0.250086
PTGDS	CD56bright NK	1	-1.28408
IL18R1	CD56bright NK	1	0.271877
MIAT	CD56bright NK	1	-0.278085
PRR13	CD56bright NK	1	-0.264067
GYPC	CD56bright NK	1	-0.292281
EBP	CD56bright NK	1	-0.280759
RAP1GAP2	CD56bright NK	1	-0.252191
UBE2F	CD56bright NK	1	-0.295344
TMED9	CD56bright NK	1	-0.256484
EVI2B	CD56bright NK	1	-0.250207
PTGER2	CD56bright NK	1	-0.29495
ZNF428	CD56bright NK	1	-0.285376
MAP1LC3B	CD56bright NK	1	-0.332655
IGF2R	CD56bright NK	1	-0.250844
CD47	CD56bright NK	1	-0.293251
PPP1R15A	CD56bright NK	1	0.26901
MIEN1	CD56bright NK	1	-0.298648
PTPN18	CD56bright NK	1	-0.277144
FYN	CD56bright NK	1	-0.351505
F2R	CD56bright NK	1	-0.293857
ARHGEF1	CD56bright NK	1	-0.281721
SCAND1	CD56bright NK	1	-0.275568
TXNIP	CD56bright NK	1	0.306785
UAP1	CD56bright NK	1	-0.27161
TCF25	CD56bright NK	1	-0.327661
CCNH	CD56bright NK	1	-0.380417
SYNE1	CD56bright NK	1	-0.349744
SGSM3	CD56bright NK	1	0.278767
TMEM59	CD56bright NK	1	-0.251786
GSAP	CD56bright NK	1	-0.320895
ITGB7	CD56bright NK	1	-0.271085
SUPT4H1	CD56bright NK	1	-0.255159
HSP90AA1	CD56bright NK	1	-0.277712
IDS	CD56bright NK	1	-0.36603
FOSB	CD56bright NK	1	0.35745
CREM	CD56bright NK	1	-0.386802
BEX2	CD56bright NK	1	0.267622
EIF1	CD56bright NK	1	-0.293468
C9orf142	CD56bright NK	1	-0.271209
SRPK2	CD56bright NK	1	-0.27382
NDUFA6	CD56bright NK	1	-0.254116
SNORD3A	CD56bright NK	1	-0.301419
CIB1	CD56bright NK	1	-0.259297
RP11-485G4.2	CD56bright NK	1	-0.263804
HELZ	CD56bright NK	1	-0.253597
SUN2	CD56bright NK	1	-0.296641
NCAM1	CD56bright NK	1	0.278101
FAM107B	CD56bright NK	1	-0.261133
SLC15A4	CD56bright NK	1	-0.341654
ARL4C	CD56bright NK	1	-0.302047
PBXIP1	CD56bright NK	1	0.250776
CALM3	CD56bright NK	1	-0.269246
PITPNC1	CD56bright NK	1	-0.302645
CRIP1	CD56bright NK	1	0.283657
CYTH1	CD56bright NK	1	-0.290483
RAB5C	CD56bright NK	1	-0.258423
C1orf174	CD56bright NK	1	-0.303142
TGFBR3	CD56bright NK	1	-0.254678
RAB7L1	CD56bright NK	1	-0.254772
RRBP1	CD56bright NK	1	0.275846
PIP4K2A	CD56bright NK	1	-0.277916
SMDT1	CD56bright NK	1	0.263482
TBX21	CD56bright NK	1	-0.252571
TMEM160	CD56bright NK	1	-0.326252
2022-09-09	CD56bright NK	1	-0.274595
ITPRIP	CD56bright NK	1	-0.271858
SELK	CD56bright NK	1	-0.346826
HSPA5	CD56bright NK	1	-0.256995
PTPRE	CD56bright NK	1	-0.276512
HMGN2	CD56bright NK	1	-0.25441
CD8A	CD56bright NK	1	-0.269516
LAPTM4A	CD56bright NK	1	-0.26403
PXN	CD56bright NK	1	-0.255069
SORL1	CD56bright NK	1	-0.349258
KLRC1	CD56bright NK	1	0.401954
CASP8	CD56bright NK	1	-0.254334
SNRPG	CD56bright NK	1	-0.259371
FGFBP2	Transitional NK	2	-1.46994
GZMB	Transitional NK	2	-0.875152
GZMK	Transitional NK	2	0.944376
FCGR3A	Transitional NK	2	-0.92574
SPON2	Transitional NK	2	-0.926789
S100A4	Transitional NK	2	-0.669639
B2M	Transitional NK	2	-0.276382
GZMH	Transitional NK	2	-0.815489
NKG7	Transitional NK	2	-0.354378
LGALS1	Transitional NK	2	-0.981253
CST7	Transitional NK	2	-0.471986
MYOM2	Transitional NK	2	-0.814359
PRSS23	Transitional NK	2	-0.651913
CMC1	Transitional NK	2	0.546839
S100A6	Transitional NK	2	-0.555928
XCL1	Transitional NK	2	0.668006
HLA-C	Transitional NK	2	-0.258583
CYBA	Transitional NK	2	-0.403205
PRF1	Transitional NK	2	-0.700337
PABPC1	Transitional NK	2	0.340946
CD44	Transitional NK	2	0.447065
XCL2	Transitional NK	2	0.509627
ARPC2	Transitional NK	2	-0.308003
PIK3R1	Transitional NK	2	0.399375
CCL4	Transitional NK	2	-0.69235
SH3BGRL3	Transitional NK	2	-0.338342
CD27	Transitional NK	2	0.286313
ITGB2	Transitional NK	2	-0.350793
CD99	Transitional NK	2	-0.381554
FCRL6	Transitional NK	2	-0.438111
RP11-277L2.4	Transitional NK	2	0.420254
GNLY	Transitional NK	2	-0.278162
GPR56	Transitional NK	2	-0.419147
ACTB	Transitional NK	2	-0.336964
CLDND1	Transitional NK	2	0.390148
LAIR2	Transitional NK	2	-0.537423
AKR1C3	Transitional NK	2	-0.382364
CD52	Transitional NK	2	-0.504061
IFRD1	Transitional NK	2	0.429722
CX3CR1	Transitional NK	2	-0.302969
IGFBP7	Transitional NK	2	-0.373703
ANXA1	Transitional NK	2	-0.298491
DBI	Transitional NK	2	-0.299629
ZEB2	Transitional NK	2	-0.38697
ITGB7	Transitional NK	2	-0.351687
TMEM173	Transitional NK	2	-0.282836
SPTSSB	Transitional NK	2	0.251254
EMP3	Transitional NK	2	-0.304104
EIF3G	Transitional NK	2	0.279946
TCF7	Transitional NK	2	0.297427
CTSD	Transitional NK	2	-0.28376
CD247	Transitional NK	2	-0.270172
SPN	Transitional NK	2	-0.307192
DSTN	Transitional NK	2	-0.32667
UCP2	Transitional NK	2	-0.271417
TTC38	Transitional NK	2	-0.324288
GZMA	Transitional NK	2	-0.253835
KLRC1	Transitional NK	2	0.386597
PTGDS	Transitional NK	2	-1.14383
AES	Transitional NK	2	-0.264257
GTF3C1	Transitional NK	2	-0.290947
CAP1	Transitional NK	2	-0.255623
PDCD4	Transitional NK	2	0.27858
TIMP1	Transitional NK	2	-0.308655
CAPN12	Transitional NK	2	0.258989
SH2D1A	Transitional NK	2	0.274692
SYNGR1	Transitional NK	2	-0.294547
DHRS7	Transitional NK	2	-0.251175
FLNA	Transitional NK	2	-0.278525
ABHD17A	Transitional NK	2	-0.275278
SSBP3	Transitional NK	2	-0.250137
SCP2	Transitional NK	2	-0.254141
CD74	Transitional NK	2	0.256071
LAIR1	Transitional NK	2	-0.290918
CNN2	Transitional NK	2	0.253795
IL2RB	Transitional NK	2	0.260361
TMEM107	Transitional NK	2	-0.343915
CCL5	Transitional NK	2	-0.286065
CCL3	Transitional NK	2	-0.593137
IFIT2	Transitional NK	2	-0.50588
WDR74	Transitional NK	2	-0.495909
C12orf57	Transitional NK	2	-0.269652
C20orf24	Transitional NK	2	-0.260069
ZFP36	Active NK	3	0.790227
IER2	Active NK	3	0.748266
JUNB	Active NK	3	0.713578
FOS	Active NK	3	0.682448
NFKBIA	Active NK	3	0.624288
TSPYL2	Active NK	3	0.658182
NR4A2	Active NK	3	0.630933
CCL3	Active NK	3	0.796796
JUN	Active NK	3	0.518936
BTG2	Active NK	3	0.509865
CXCR4	Active NK	3	0.48499
EIF1	Active NK	3	0.252202
RBM39	Active NK	3	0.355668
PPP1R15A	Active NK	3	0.475782
SERTAD1	Active NK	3	0.449203
CSRNP1	Active NK	3	0.488795
MT2A	Active NK	3	0.708917
IFRD1	Active NK	3	0.41678
C20orf24	Active NK	3	0.45162
BTG1	Active NK	3	0.456952
PMAIP1	Active NK	3	0.398731
RGS1	Active NK	3	0.434508
ZNF331	Active NK	3	0.424953
BHLHE40	Active NK	3	0.392798
CCL4	Active NK	3	0.396902
SRSF2	Active NK	3	0.343828
ZC3H12A	Active NK	3	0.372619
IRF2BP2	Active NK	3	0.359558
TNFAIP3	Active NK	3	0.427939
YPEL5	Active NK	3	0.373603
IRF1	Active NK	3	0.313172
GZMK	Active NK	3	-0.558724
EPC1	Active NK	3	0.317567
CCNL1	Active NK	3	0.299472
TXNIP	Active NK	3	-0.286776
SRSF7	Active NK	3	0.323162
GADD45B	Active NK	3	0.317773
CTD-2035E11.3	Active NK	3	0.32207
ILF3-AS1	Active NK	3	0.340782
RGS2	Active NK	3	0.377041
SLC38A2	Active NK	3	0.295988
NFKBIZ	Active NK	3	0.32345
DUSP1	Active NK	3	0.319896
IRS2	Active NK	3	0.326831
SDR42E2	Active NK	3	0.277211
IER5	Active NK	3	0.289492
DNAJA1	Active NK	3	0.284607
CREM	Active NK	3	0.316516
CD69	Active NK	3	0.326118
ATG2A	Active NK	3	0.365099
ZBTB10	Active NK	3	0.260142
TMEM2	Active NK	3	0.295048
MAFF	Active NK	3	0.252717
FOSB	Active NK	3	0.263775
CD3E	Active NK	3	-0.320767
CCNH	Active NK	3	0.284642
ZFP36L2	Active NK	3	0.283092
MYLIP	Active NK	3	0.284433
CCL3L1	Active NK	3	0.269169
AMD1	Active NK	3	0.273697
SLC15A4	Active NK	3	0.278417
JMJD6	Active NK	3	0.282531
LINC00936	Active NK	3	0.260931
CLK1	Active NK	3	0.254172
PRF1	Active NK	3	-0.425157
PIM1	Active NK	3	0.265714
SELL	Active NK	3	-0.415978
CORO1A	Active NK	3	-0.263745
RAC2	Active NK	3	-0.259742
GZMA	Active NK	3	-0.279902
ARPC1B	Active NK	3	-0.310554
PTGDS	Active NK	3	0.541429
RHOH	Active NK	3	0.253125
TLE4	Active NK	3	0.256155
KLRC1	Active NK	3	-0.390561
UCP2	Active NK	3	-0.329514
CD52	Active NK	3	-0.297571
LTB	Active NK	3	-0.411278
S100A11	Active NK	3	-0.300846
KLRC2	Active NK	3	-0.275963
FCER1G	Adaptive NK	4	-0.56555
ZFP36	Adaptive NK	4	-0.420005
WDR74	Adaptive NK	4	-0.901002
CD52	Adaptive NK	4	0.327785
CD160	Adaptive NK	4	-0.479926
KLRC2	Adaptive NK	4	0.436352
SPON2	Adaptive NK	4	-0.3751
XCL2	Adaptive NK	4	-0.551211
ID2	Adaptive NK	4	-0.348549
CD3E	Adaptive NK	4	0.424366
IER2	Adaptive NK	4	-0.339494
CD7	Adaptive NK	4	-0.257851
SNORD3A	Adaptive NK	4	-0.399607
CCL3	Adaptive NK	4	-0.639263
TMEM107	Adaptive NK	4	-0.430996
FOS	Adaptive NK	4	-0.472867
XCL1	Adaptive NK	4	-0.574617
CCL4	Adaptive NK	4	-0.450513
S100A6	Adaptive NK	4	0.321368
SNORD3D	Adaptive NK	4	-0.293961
MAP3K8	Adaptive NK	4	-0.304579
JUN	Adaptive NK	4	-0.27253
PPP1R15A	Adaptive NK	4	-0.31906
VIM	Adaptive NK	4	0.254631
RNU12	Adaptive NK	4	-0.309133
SNORD3B-1	Adaptive NK	4	-0.276707
IL2RB	Adaptive NK	4	-0.372295
IFITM2	Adaptive NK	4	-0.291407
CCL5	Adaptive NK	4	0.272875
CLIC3	Adaptive NK	4	-0.31708
TMIGD2	Adaptive NK	4	-0.252288
RP11-386I14.4	Adaptive NK	4	-0.474574
PLAC8	Adaptive NK	4	-0.330136
HNRNPA2B1	Adaptive NK	4	-0.286361
GZMK	Adaptive NK	4	-0.424058
PRF1	Adaptive NK	4	-0.46872
FGR	Adaptive NK	4	-0.333712
PTPN6	Adaptive NK	4	-0.264803
IFITM3	Adaptive NK	4	-0.296107
TXNIP	Adaptive NK	4	-0.259261
LTB	Adaptive NK	4	-0.402138
ANXA6	Adaptive NK	4	-0.284186
RAC2	Adaptive NK	4	-0.280621
KLRD1	Adaptive NK	4	-0.258353
UCP2	Adaptive NK	4	-0.322869
CORO1A	Adaptive NK	4	-0.252414
GZMB	Mature NK	5	0.565781
B2M	Mature NK	5	0.276523
PRF1	Mature NK	5	0.877683
FGFBP2	Mature NK	5	0.47244
FCGR3A	Mature NK	5	0.645225
SPON2	Mature NK	5	0.599568
CST7	Mature NK	5	0.405012
ACTB	Mature NK	5	0.573983
EEF1A1	Mature NK	5	-0.262243
GZMA	Mature NK	5	0.571866
NKG7	Mature NK	5	0.304984
S100A4	Mature NK	5	0.420762
RPL13A	Mature NK	5	-0.278843
RPS27	Mature NK	5	-0.257453
RPL13	Mature NK	5	-0.253528
TPT1	Mature NK	5	-0.265356
CYBA	Mature NK	5	0.36847
ITGB2	Mature NK	5	0.413406
RPS23	Mature NK	5	-0.270416
TMSB4X	Mature NK	5	0.350482
RPL34	Mature NK	5	-0.26089
GZMH	Mature NK	5	0.496089
RPS12	Mature NK	5	-0.270255
CFL1	Mature NK	5	0.354822
RPS2	Mature NK	5	-0.304543
PFN1	Mature NK	5	0.335087
HLA-A	Mature NK	5	0.266805
RPS14	Mature NK	5	-0.257445
PRSS23	Mature NK	5	0.488025
CD247	Mature NK	5	0.383756
MYL6	Mature NK	5	0.340739
ARPC2	Mature NK	5	0.300198
MYOM2	Mature NK	5	0.576233
FCER1G	Mature NK	5	0.47178
GZMK	Mature NK	5	-0.635751
MYL12A	Mature NK	5	0.373497
CD99	Mature NK	5	0.297713
UCP2	Mature NK	5	0.50023
CALR	Mature NK	5	0.418542
RAC2	Mature NK	5	0.414488
UBB	Mature NK	5	0.256492
PTPRCAP	Mature NK	5	0.371022
SH3BGRL3	Mature NK	5	0.313523
GPR56	Mature NK	5	0.427238
PPP1CA	Mature NK	5	0.382875
S100A11	Mature NK	5	0.537842
NFKBIA	Mature NK	5	-0.580875
PDIA3	Mature NK	5	0.405645
MYL12B	Mature NK	5	0.39592
CORO1A	Mature NK	5	0.394042
DBI	Mature NK	5	0.354715
ACTG1	Mature NK	5	0.351008
ALOX5AP	Mature NK	5	0.416239
CTSW	Mature NK	5	0.286466
CTSD	Mature NK	5	0.3618
CAPZB	Mature NK	5	0.381666
CLIC1	Mature NK	5	0.392663
CD44	Mature NK	5	-0.466096
CLIC3	Mature NK	5	0.404686
EMP3	Mature NK	5	0.388101
CAP1	Mature NK	5	0.386779
TTC38	Mature NK	5	0.426976
XCL1	Mature NK	5	-0.606908
ANXA1	Mature NK	5	0.392574
LGALS1	Mature NK	5	0.506685
GLTSCR2	Mature NK	5	-0.3578
GNLY	Mature NK	5	0.325568
FOS	Mature NK	5	-0.70929
FCRL6	Mature NK	5	0.395565
CALM1	Mature NK	5	0.268527
ANXA6	Mature NK	5	0.404748
RPSAP58	Mature NK	5	-0.272194
PLAC8	Mature NK	5	0.35311
PABPC1	Mature NK	5	-0.261824
SPN	Mature NK	5	0.403479
CD53	Mature NK	5	0.340509
RAP1B	Mature NK	5	0.336644
ATP6V0E1	Mature NK	5	0.348621
LSP1	Mature NK	5	0.29198
CX3CR1	Mature NK	5	0.330698
ITGB7	Mature NK	5	0.329549
ARPC1B	Mature NK	5	0.399425
ARPC4	Mature NK	5	0.316023
PSAP	Mature NK	5	0.315975
PPIB	Mature NK	5	0.302566
ANXA2	Mature NK	5	0.352584
IER2	Mature NK	5	-0.447978
APMAP	Mature NK	5	0.296027
PSMB10	Mature NK	5	0.355414
PLEKHF1	Mature NK	5	0.319425
DHRS7	Mature NK	5	0.326582
PPP1R18	Mature NK	5	0.341965
NBEAL1	Mature NK	5	-0.283655
ENO1	Mature NK	5	0.339152
KLRD1	Mature NK	5	0.335542
UBL5	Mature NK	5	0.299677
JUN	Mature NK	5	-0.547559
RHOA	Mature NK	5	0.282095
HOPX	Mature NK	5	0.297092
ZNF90	Mature NK	5	-0.354976
PPIA	Mature NK	5	0.252319
ARPC5	Mature NK	5	0.354826
OSTF1	Mature NK	5	0.323836
AGTRAP	Mature NK	5	0.272433
HNRNPA2B1	Mature NK	5	0.300347
PRSS57	Mature NK	5	0.316603
PGAM1	Mature NK	5	0.3152
TCF7	Mature NK	5	-0.311606
PLEK	Mature NK	5	0.333445
CTSC	Mature NK	5	0.340262
ABI3	Mature NK	5	0.301591
MSN	Mature NK	5	0.288402
MANF	Mature NK	5	0.296655
TMBIM6	Mature NK	5	0.321454
CDK2AP2	Mature NK	5	0.32433
ARL6IP5	Mature NK	5	0.351245
RARRES3	Mature NK	5	0.26666
BTG1	Mature NK	5	-0.45967
CD63	Mature NK	5	0.32137
IFRD1	Mature NK	5	-0.414957
WDR1	Mature NK	5	0.313933
TRAPPC1	Mature NK	5	0.299185
PSME2	Mature NK	5	0.31737
AKR1C3	Mature NK	5	0.27458
PPP1R15A	Mature NK	5	-0.458242
ARPC3	Mature NK	5	0.256716
NFKBIZ	Mature NK	5	-0.406668
PIK3R1	Mature NK	5	-0.353467
NR4A2	Mature NK	5	-0.454757
SCP2	Mature NK	5	0.287889
NDUFB2	Mature NK	5	0.260717
NCR3	Mature NK	5	0.283693
S1PR5	Mature NK	5	0.250017
KLRF1	Mature NK	5	0.251665
SELT	Mature NK	5	0.254634
GSTP1	Mature NK	5	0.286547
CARD16	Mature NK	5	0.278502
LAIR2	Mature NK	5	0.37117
APOBEC3G	Mature NK	5	0.301932
XCL2	Mature NK	5	-0.303351
RHOC	Mature NK	5	0.252999
ALDOA	Mature NK	5	0.256745
PMAIP1	Mature NK	5	-0.685752
TMED9	Mature NK	5	0.266529
LCP1	Mature NK	5	0.25729
TXNIP	Mature NK	5	0.256368
CXCR4	Mature NK	5	-0.390108
TNFAIP3	Mature NK	5	-0.396449
MINOS1	Mature NK	5	0.262222
DYNLL1	Mature NK	5	0.302318
YWHAB	Mature NK	5	0.27442
FGR	Mature NK	5	0.301605
ZAP70	Mature NK	5	0.2787
STOM	Mature NK	5	0.273921
CTD-2035E11.3	Mature NK	5	-0.318046
CD3E	Mature NK	5	-0.29823
BSG	Mature NK	5	0.253548
SDF2L1	Mature NK	5	0.271592
CSRNP1	Mature NK	5	-0.362291
VAMP8	Mature NK	5	0.266523
FOSB	Mature NK	5	-0.307356
GIMAP7	Mature NK	5	0.292255
PSMB9	Mature NK	5	0.273636
SNHG8	Mature NK	5	-0.250186
SH2D1B	Mature NK	5	0.25892
CD244	Mature NK	5	0.267371
PDIA6	Mature NK	5	0.274684
DAD1	Mature NK	5	0.256863
APOBEC3C	Mature NK	5	0.261167
PSMB3	Mature NK	5	0.260387
GLRX	Mature NK	5	0.256134
BTG2	Mature NK	5	-0.34041
HSPA8	Mature NK	5	0.250307
CCNL1	Mature NK	5	-0.257843
EML4	Mature NK	5	-0.269473
DUSP1	Mature NK	5	-0.312403
PRDX5	Mature NK	5	0.258533
PTPN6	Mature NK	5	0.270788
CD69	Mature NK	5	-0.334918
TPST2	Mature NK	5	0.251096
POLR2G	Mature NK	5	0.267537
NACA2	Mature NK	5	-0.272905
VASP	Mature NK	5	0.264316
SBF2	Mature NK	5	-0.276821
ZC3H12A	Mature NK	5	-0.259343
RHOH	Mature NK	5	-0.293383
TSPYL2	Mature NK	5	-0.374725
ACTR3	Mature NK	5	0.259106
LAIR1	Mature NK	5	0.307883
ZFP36	Mature NK	5	-0.326759
TIPIN	Mature NK	5	-0.250165
RGS1	Mature NK	5	-0.263759
SBDS	Mature NK	5	-0.262061
LTB	Mature NK	5	-0.307028
WDR74	Mature NK	5	-0.476891
ZNF331	Mature NK	5	-0.26061
YPEL5	Mature NK	5	-0.263222
PTGDS	Mature NK	5	0.406379
JUNB	Mature NK	5	-0.250697
RP11-386I14.4	Mature NK	5	-0.357902
S100B	Mature NK	5	0.310662
RPS4Y1	Mature NK	5	-0.367639
WDR74	Terminal NK	6	1.66459
RPS27	Terminal NK	6	-0.315682
SNORD3A	Terminal NK	6	0.883532
TMEM107	Terminal NK	6	0.974935
RPS29	Terminal NK	6	-0.292686
RPLP2	Terminal NK	6	-0.29965
RPL23A	Terminal NK	6	-0.289629
RPL34	Terminal NK	6	-0.297178
RPS14	Terminal NK	6	-0.311148
RPL39	Terminal NK	6	-0.282276
SNORD3D	Terminal NK	6	0.717091
RPL21	Terminal NK	6	-0.263717
RPS18	Terminal NK	6	-0.275814
RPS25	Terminal NK	6	-0.298154
RPS12	Terminal NK	6	-0.299643
LINC00910	Terminal NK	6	0.735375
RPL32	Terminal NK	6	-0.256537
RPL13	Terminal NK	6	-0.253453
RPS3	Terminal NK	6	-0.260939
RPS28	Terminal NK	6	-0.264248
RNU12	Terminal NK	6	0.722837
RPL18A	Terminal NK	6	-0.266028
SNORD3B-2	Terminal NK	6	0.674093
RPS21	Terminal NK	6	-0.284212
RPL13A	Terminal NK	6	-0.250021
HIST1H1E	Terminal NK	6	0.604682
C12orf57	Terminal NK	6	0.654381
SPON2	Terminal NK	6	0.459842
SNORD3B-1	Terminal NK	6	0.623694
RPS2	Terminal NK	6	-0.314166
CLIC3	Terminal NK	6	0.469587
RPS10	Terminal NK	6	-0.257013
FGFBP2	Terminal NK	6	0.271675
RPL8	Terminal NK	6	-0.273395
GZMB	Terminal NK	6	0.346697
PRF1	Terminal NK	6	0.445218
RP11-386I14.4	Terminal NK	6	0.855939
FCGR3A	Terminal NK	6	0.404833
CD247	Terminal NK	6	0.3508
CD160	Terminal NK	6	0.458094
PTCH2	Terminal NK	6	0.451483
RPL36A	Terminal NK	6	-0.268705
FCER1G	Terminal NK	6	0.394925
CD38	Terminal NK	6	0.389318
GZMK	Terminal NK	6	-0.542894
RNU11	Terminal NK	6	0.359819
HIST1H1D	Terminal NK	6	0.409588
NFKBIA	Terminal NK	6	-0.444601
HIST2H2BE	Terminal NK	6	0.327511
MYL12A	Terminal NK	6	0.286237
RAC2	Terminal NK	6	0.324671
PLAC8	Terminal NK	6	0.34165
ACTB	Terminal NK	6	0.263306
RAP1B	Terminal NK	6	0.3404
NEAT1	Terminal NK	6	0.318749
FGR	Terminal NK	6	0.408586
CD44	Terminal NK	6	-0.423625
HIST1H2BD	Terminal NK	6	0.257032
HIST1H1C	Terminal NK	6	0.411019
EVL	Terminal NK	6	0.274021
PTPRC	Terminal NK	6	0.324641
GZMA	Terminal NK	6	0.257687
HNRNPA2B1	Terminal NK	6	0.287068
S1PR5	Terminal NK	6	0.322531
PTPRCAP	Terminal NK	6	0.268947
GNG2	Terminal NK	6	0.267289
IFRD1	Terminal NK	6	-0.47013
APMAP	Terminal NK	6	0.263497
ARPC5	Terminal NK	6	0.316772
LIMD2	Terminal NK	6	0.278709
HIST1H2BK	Terminal NK	6	0.314568
PRSS23	Terminal NK	6	0.301023
UCP2	Terminal NK	6	0.323481
CD52	Terminal NK	6	-0.324997
ZEB2	Terminal NK	6	0.269544
MYOM2	Terminal NK	6	0.386435
ANKRD20A4	Terminal NK	6	0.273084
GPR56	Terminal NK	6	0.315438
HNRNPK	Terminal NK	6	0.266313
CEP78	Terminal NK	6	0.289063
FCRL6	Terminal NK	6	0.286582
SELPLG	Terminal NK	6	0.292827
TTC38	Terminal NK	6	0.303504
CX3CR1	Terminal NK	6	0.285196
ANXA6	Terminal NK	6	0.301429
DDX17	Terminal NK	6	0.302948
CORO1A	Terminal NK	6	0.252119
PRKCH	Terminal NK	6	0.262736
AKR1C3	Terminal NK	6	0.266026
PSMB9	Terminal NK	6	0.281938
ADD3	Terminal NK	6	0.303944
ARHGAP30	Terminal NK	6	0.282957
PTPN6	Terminal NK	6	0.29409
SNHG8	Terminal NK	6	-0.27928
CD3E	Terminal NK	6	-0.359367
PLEK	Terminal NK	6	0.31364
SLFN5	Terminal NK	6	0.273641
LAIR2	Terminal NK	6	0.340405
DHRS7	Terminal NK	6	0.274169
ACTR2	Terminal NK	6	0.281957
OSTF1	Terminal NK	6	0.262704
ALOX5AP	Terminal NK	6	0.252403
PMAIP1	Terminal NK	6	-0.591823
TNFRSF18	Terminal NK	6	-0.253152
TRAF3IP3	Terminal NK	6	0.2582
NR4A2	Terminal NK	6	-0.40407
SAMD3	Terminal NK	6	0.259757
IFI16	Terminal NK	6	0.270735
PPP1R18	Terminal NK	6	0.253474
XCL1	Terminal NK	6	-0.348523
FOS	Terminal NK	6	-0.373303
DYNLL1	Terminal NK	6	0.253671
XIST	Terminal NK	6	0.261487
LTB	Terminal NK	6	-0.339334
NFKBIZ	Terminal NK	6	-0.275148
PMAIP1	Inflamed NK	7	1.88606
IFIT3	Inflamed NK	7	2.10402
IFIT2	Inflamed NK	7	2.19762
CCL3	Inflamed NK	7	1.99674
CCL3L1	Inflamed NK	7	1.75587
CCL3L3	Inflamed NK	7	1.58469
TNF	Inflamed NK	7	1.64265
NFKBIZ	Inflamed NK	7	1.1494
CCL4	Inflamed NK	7	1.43642
OASL	Inflamed NK	7	0.868504
ISG15	Inflamed NK	7	0.891094
GCA	Inflamed NK	7	0.681918
PPP1R15A	Inflamed NK	7	0.946516
CCL4L2	Inflamed NK	7	0.959328
IFIT1	Inflamed NK	7	0.526826
RPS4Y1	Inflamed NK	7	0.742109
LTA	Inflamed NK	7	0.642351
TNFAIP3	Inflamed NK	7	0.787604
FOS	Inflamed NK	7	0.928755
CCL4L1	Inflamed NK	7	1.071
ZC3HAV1	Inflamed NK	7	0.555748
CD69	Inflamed NK	7	0.720745
AC069363.1	Inflamed NK	7	0.606284
LAX1	Inflamed NK	7	0.550446
HELB	Inflamed NK	7	0.419285
YBX1	Inflamed NK	7	0.590771
ETV3	Inflamed NK	7	0.505229
CCL5	Inflamed NK	7	0.597939
RP1-40E16.12	Inflamed NK	7	0.341819
MYL12A	Inflamed NK	7	-0.520983
EHD4	Inflamed NK	7	0.520923
PTGER4	Inflamed NK	7	0.542514
APOL6	Inflamed NK	7	0.501201
KLRB1	Inflamed NK	7	-0.411067
FTH1	Inflamed NK	7	0.341162
XIST	Inflamed NK	7	-0.675405
NANS	Inflamed NK	7	0.476083
ZEB2-AS1	Inflamed NK	7	0.273778
TMSB4X	Inflamed NK	7	-0.349812
CD7	Inflamed NK	7	-0.373439
CDKN1A	Inflamed NK	7	0.292293
DDX3Y	Inflamed NK	7	0.505974
ARHGAP11B	Inflamed NK	7	0.282198
ZBP1	Inflamed NK	7	0.463119
NR4A2	Inflamed NK	7	0.570808
MT2A	Inflamed NK	7	0.701379
TTTY15	Inflamed NK	7	0.3466
ACTB	Inflamed NK	7	-0.496498
HERC5	Inflamed NK	7	0.332354
PRF1	Inflamed NK	7	-0.837256
C20orf24	Inflamed NK	7	0.454669
DDIT4	Inflamed NK	7	-0.438187
LINC-PINT	Inflamed NK	7	0.446531
ANKRD28	Inflamed NK	7	0.424993
FGR	Inflamed NK	7	-0.590308
TNIP1	Inflamed NK	7	0.373842
MYL12B	Inflamed NK	7	-0.472879
RBM39	Inflamed NK	7	0.338681
RGS1	Inflamed NK	7	0.509007
TXNIP	Inflamed NK	7	-0.46791
GZMK	Inflamed NK	7	-0.607516
FCER1G	Inflamed NK	7	-0.559899
EFHD2	Inflamed NK	7	0.329042
ZBTB20	Inflamed NK	7	0.339654
RAC2	Inflamed NK	7	-0.499366
SBF2	Inflamed NK	7	0.425695
CTSW	Inflamed NK	7	-0.278191
CORO1A	Inflamed NK	7	-0.472625
GZMA	Inflamed NK	7	-0.464332
CLIC1	Inflamed NK	7	-0.457227
BTG1	Inflamed NK	7	0.442932
IGFBP7	Inflamed NK	7	0.392804
SFT2D2	Inflamed NK	7	0.33463
CLEC2B	Inflamed NK	7	0.316013
CMC1	Inflamed NK	7	-0.671964
ARPC5	Inflamed NK	7	-0.489926
CLIC3	Inflamed NK	7	-0.456736
CFL1	Inflamed NK	7	-0.298098
CTD-2037K23.2	Inflamed NK	7	0.291049
CD160	Inflamed NK	7	-0.48699
KLF9	Inflamed NK	7	0.336937
BTG2	Inflamed NK	7	0.443577
ZEB2	Inflamed NK	7	0.371342
RHOB	Inflamed NK	7	0.279621
PPP2R5C	Inflamed NK	7	0.355963
MIA3	Inflamed NK	7	0.311982
ANXA2	Inflamed NK	7	-0.433906
ELF1	Inflamed NK	7	0.361827
C1orf162	Inflamed NK	7	-0.472537
PRDM1	Inflamed NK	7	0.349436

## Sheet: Supplementary Table 4
Table S4. Published gene signatures used in this study.
Vadakekolathu et al., 2020	Danaher et al., 2017 and 2018																																			Gueguen et al., 2021				Zemmour et al., 2018	Pace et al., 2018			Miller et al., 2019		Guo et al., 2018
IFN score	B cells	CD45	CD8+ T cells	Cytotoxic cells	DCs	Endothelial cells	Exhausted CD8+ T cells	Macrophages	Mast cells	Neutrophils	CD56dim NK cells	NK cells	T cells	Th1 cells	Treg	APM	APM loss	Apoptosis	Cytotoxicity	Glycolytic activity	Hypoxia	Immunoproteasome	Inflammatory chemokines	IFN downstream	IFN gamma	JAK-STAT loss	Lymphoid cells	MAGEs	MHC2	Myeloid cells	Myeloid inflammation	Proliferation	Stroma	TIS	Single-gene signatures	Negative ICP (manually curated)	Positive ICP (manually curated)	Interferon (manually curated)	Tfh (manually curated)	Tregs	Effectors	Central memory	Stemness	Exhausted progenitors	Terminal exhausted	CD8-CD28	CD8-CX3CR1	CD8-GZMK	CD8-LAYN
CCL2	BLK	PTPRC	CD8A	CTSW	CCL13	FAM124B	CD244	CD163	MS4A2	CSF3R	IL21R	NCR1	CD3D	TBX21	FOXP3	B2M	B2M	AXIN1	GZMA	AKT1	BNIP3L	PSMB8	CCL2	IFI16	STAT1	JAK1	CXCL10	MAGEA3/A6	HLA-DRB5	C5AR1	AREG	ANLN	FAP	CCL5	ARG1	CD96	CD226	BST2	PDCD1	IL2RA	S1PR5	NR1D2	ABCB1A	XCL1	CD7	IL7R	FGFBP2	GZMK	HAVCR2
CCL20	CD19		CD8B	GNLY	CD209	KDR	EOMES	CD68	CPA3	S100A12	KIR2DL3	XCL1/2	CD3E			TAP1	TAP1	BAD	GZMB	HIF1A	MXI1	PSMB9	CCL3/L1	IFI27	CXCL9	JAK2	CXCR3	MAGEA1	HLA-DPA1	CCL3/L1	CCL20	CCNB1	ADAM12	CD27	CD274	CTLA4	CD80	CD80	CXCR5	IL2RB	KLRK1	HESX1	KAT6A	MS4A4C	CD160	CD28	CX3CR1	CCL4L1	SIRPG
CCL3	MS4A1			GZMA	HSD11B1	CLEC14A	LAG3	CD84	HDC	CEACAM3	KIR3DL1		CD3G			TAP2	TAP2	BAX	GZMH	SLC2A1	ADM	PSMB10	CCL4	IFI35	CXCL10	IFNGR1	CX3CL1	MAGEA12	HLA-DPB1	CD14	CSF3	CDC20	COL6A3	CD274	CD276	ENTPD1	CD86	CRP	ICOS	IKZF2	CD244	CXCR4	RRAS	ID3	RGS1	LYAR	FCGR3A	ITM2C	GAPDH
CCL4	TNFRSF17			GZMB		CXorf36	PTGER4	MS4A4A	TPSAB1/B2	FCAR	KIR3DL2		CD6			TAPBP	TAPBP	BBC3	PRF1	HK2	PLOD2		CCL7	IFIH1	CXCL11	IRF1	PRF1	MAGEA4	HLA-DQB1	CD47	CXCL1	CENPF	LRRC32	CD276	CTLA4	HAVCR2	ICOS	CXCL10	BTLA	CTLA4	GZMA	KLF2	ABCB1B	CXCL10	CXCR6	TNFSF8	ADGRG1	CD74	ITGAE
CCL7	FCRL2			GZMH		ROBO4				FCGR3A/B			SH2D1A			HLA-A	HLA-A	BCL2L1	GNLY	TPI1	P4HA1		CCL8	IFIT1		IFNGR2	GZMK	MAGEB2	HLA-DRA	CEBPB	CXCL2	CEP55	OLFML2B	CD8A	IDO1	IDO1	ICOSLG	DDX58	SAP	CAPG	ANXA1	SLC11A2	KLF4	SLAMF6	GZMA	MCUB	PLEK	CCL4	GZMB
CCL8	FAM30A			KLRB1		MYCT1				FPR1			TRAT1			HLA-B	HLA-B			ENO1	ALDOC			IFIT2			GZMB	MAGEC2	HLA-DRB1	CLEC4E	CXCL3	EXO1	PDGFRB	CMKLR1	IL10	LAG3	TNFRSF18	DHX58	CD200	TNFRSF4	CX3CR1	PLEKHA5	SALL4	TCF7	CCL3	GPR183	FCGR3B	AOAH	CCL3
CD274	PNOC			KLRD1		CDH5				SIGLEC5						HLA-C	HLA-C			LDHA	SLC2A1			IFITM1			CD27	MAGEC1	HLA-DMA	CLEC5A	FOSL1	KIF2C		CXCL9	NOS2	LGALS9	TNFRSF4	IFIT1	CXCL13	TNFRSF18	KLRG1	KAT6A	ALPL	IL7R	CCL4	DUSP2	KLRD1	CXCR4	TIGIT
CSF3	SPIB			KLRK1		TIE1														PFKFB3	PDK1			IFITM2			IL2RG		HLA-DOA	CLEC7A	IER3	MELK		CXCR6	PDCD1	PDCD1	TNFRSF9	IFIT2	IL21	IZUMO1R	ZEB2	REST	LDHA	TNFSF8	NR4A2	SESN1	S1PR1	DTHD1	ENTPD1
CXCL1	TCL1A			PRF1		BCL6B														PFKM	P4HA2			IRF1			KLRK1			CSF1	IL6	MKI67		HLA-DQA1	PDCD1LG2	CD274	TNFSF18	IFIT3	IL4	CHCHD10	CCL9	JARID2	SATB1	CTLA2A	LAG3	MALAT1	LITAF	CCL3L3	PDCD1
CXCL10				NKG7		PALMD														GOT1	BNIP3			APOL6			CTLA4			CSF1R	PTGS2	RRM2		HLA-DRB1	TGFB1	PDCD1LG2	TNFSF4	IFNA2	CMAF	GPR83	KLRC1	PRKCE	ANTXR2	RPS20	2900026A02RIK	EPB41	GZMH	CCL3L1	RBPJ
CXCL11						MMRN2														GOT2				TMEM140			GZMH			CSF3R		UBE2C		HLA-E	TIGIT	PVR	TNFSF9	IFNAR1	BCL6	FOXP3	IL1RL1	TIGIT	LDHB	LTB	PLAC8	ATP2B1	FCRL6	CLDND1	RGS1
CXCL2																				GLUD1				PARP9			CD3D			CYBB				IDO1		PVRIG	CD70	IFNB1	BLIMP1		KLRA9	TNFSF8	SETBP1	CD9	ABI3	CYB561	GNLY	CD44	CXCR6
CXCL3																				HK1				TRIM21			KLRB1			DAB2				LAG3		TIGIT	CD40	IFNE	ASCL2		LXN	SELL	ARL4C	RPL36A	SH2D2A	ZFP36L2	KLRG1	SH2D1A	CD63
CXCL9																								GBP1			KLRD1			FCAR				NKG7		CD276	NECTIN2	IFNZ			ITGB2	CCR7	LDHC	SOCS3	PTGER4	IL10RA	NKG7	TRAT1	SAMSN1
IFI16																								DTX3L			LCK			FCGR1A				PDCD1LG2		VTCN1	CD48	IL10			SNX10	CNR2	SETDB1	RPL35	AW112010	HELB	S1PR5	EOMES	CD82
IFI27																								PSMB9			CD5			FCN1				PSMB10		VSIR	CD244	IL1B			LAG3	EVL	ATR	RPS2	ISG15	PATJ	PRF1	CCL5	CCND2
IFI35																								OAS1			IRF4			FPR1				STAT1		CD200	CD40LG	IL6			S100A4	IL7R	LDHD	RPS19	CD3G	UPP1	PLAC8	F2R	ENTPD1-AS1
IFIH1																								OAS2			CD8A			FPR3				TIGIT		CD200R1	CD27	IRF2			ISG20	MCOLN2	SKIL	JUN	SERPINA3G	JUNB	A2M	TC2N	HLA-DRA
IFIT1																								ISG15			CD38			HCK						BTLA	TMIGD2	IRF3			TBX21	EOMES	BAALC	RPS17	LAX1	PTGER2	ZEB2	FAM102A	FKBP1A-SDCBP2
IFIT2																								MX1			EOMES			IL1B							CD28	IRF5			RORA	MYC	LECT1	GPR183	PDCD1	MYBL1	FGR	PVRIG	COTL1
IFITM1																								IFI6			GZMM			ITGAM								IRF7			PRF1	PIM2	SMARCAD1	RPLP0	GZMK	CLUHP3	PXN	PDE4DIP	TOX
IFITM2																								IFIT3			GNLY			ITGAX								IRF9			LYN	POU6F1	BASP1	RPL13	GZMB	S100A10	CST7	CMC1	GZMA
IL10																								IRF9			IFITM1			LILRA5								ISG15			IFNG	FAS	LPIN1	TRAF1	MBNL1		EFHD2	CRTAM	TNFRSF9
IL6																								STAT2			IDO1			LILRB2								ISG20			ID2	SATB1	SOX2	RPL31	GLRX		PRSS23	NEK7	MIR155HG
IRF1																											MS4A1			LYZ								MX1			IFITM3	RGS10	BCL6	ITGB1	ID2		KLF2	EPHA1	FKBP1A
ISG15																											GZMA			MARCO								MX2			S100A10	DOCK9	LY6A	MT-CYTB	RGS3		TGFBR3	WIPF1	TPI1
MAGEA1																											CD2			MRC1								MYD88			CCR2	RNF138	SPON1	RPS18	ARL6IP1		SYNE1	MS4A1	KLRC1
MAGEA12																											CD3E			NFAM1								OAS1A			PERP	IER3	BUB1	RPL10-PS3	CD8A		FLNA	CD84	APOBEC3G
MAGEA3																											CD3G			NLRP3								OAS1B			NRP1	PARP8	LY6E	RPL12	EFHD2		BIN2		CTSD
MAGEB2																											CD40LG			OLR1								OAS2			S100A6	CD27	STAT3	GM8730	FASL		PATL2		CXCL13
MAGEC1																											CD6			P2RY13								OASL			ITGAX	CD7	CCR7	RPS28	PTPN22		LILRB1		IFNG
MAGEC2																											CD7			S100A8								RSAD2			SQLE	TCF7	MAP3K8	EMB	VMP1		TBX21		DUSP4
MX1																											CD79A			S100A9								SOCS1			ITGA4	TRAF1	TBX21	RPL21	DUSP2		TARP		APOBEC3C
PDCD1LG2																											CD8B			SERPINA1								STAT1			LSP1	STAT3	CCR9	RPS29	IFI47		MYO1F		LYST
PSMB10																											CXCL11			SIRPA								STAT2			ADAM8	SKIL	MAPK12	RPS26	GIMAP7		ITGB2		GPR25
PSMB8																											CXCL13			SIRPB2								TAP1			S100A8	CXCR5	TBX3	RPSA	ITPKB		UCP2		CD7
PSMB9																											CXCL9			SLC11A1								TAP2			BHLHE40	JUN	CD27	RPS7	TAPBPL		C1orf21		FASLG
PTGS2																											HLA-DOB			TLR1								TAP			PDCD1	TRAF4	MCM3AP	GM10073	STAT1		PYHIN1		ACP5
STAT1																											IFNG			TLR2								TLR8			ANXA2	ANTXR2	TCF3	MT-CO3	SHISA5		SPON2		APOBEC3F
STAT2																											LAG3			TLR4								VEGFA			BATF3	P2RY14	DOCK9				PZP		BST2
																											LY9			TLR8											BRCA1	BASP1	MCOLN2				ADRB2		PAG1
																											PDCD1			TREM1											CASP3	BCL2	TCL1				PXN-AS1		HLA-DRB5
																											TBX21			TREM2											CD99	BCL6	DUSP9				LAIR2		PARK7
																											TIGIT														EZH2	ATR	MYC				ITGAL		SRGAP3
																											ZAP70														IRF4	IRF4	TDGF1				APMAP		HLA-DRB6
																											SLAMF7														LITAF	LDHB	EOMES				CTSW		KRT81
																											CD96														MPEG1	MCM3AP	NANOG				HLA-C		CD27-AS1
																											PVR														PRDX4	SETBP1	TERT				TTC38		CD27
																											STAT1														RHD	SPON1	ESRRB				FCRL3		LAG3
																											JAK1														SNX3	DUSP6	NCOR2				EMP3		KRT86
																											JAK2														IGSF10	LDHA	TIGIT				ADD3		TNFRSF1B
																											STAT2														SERPINB9	SOCS3	EVL				ZEB2-AS1		ALOX5AP
																											IRF9														PRDM1	ZFX	NR0B1				RAP1B		PHLDA1
																											IGF2R														ANXA1	ABCB1A	TNFAIP2				CYTH1		MX1
																											CD48														SIVA1	CXCR3	FAS				RASSF1		IFI6
																											ICOS														GZMB	EYA2	NR1D2				TPST2		HLA-DRB1
																																									LGALS1	ID3	TNFRSF1B				MTSS1		PTPN7
																																									ATPIF1	ABCB1B	FGF2				TSPAN32		MIR155
																																									CD48	TRIB2	P2RY14				RAP2B		IVNS1ABP
																																									SUZ12	IRF8	TRAF1				RASA3		MIR4632
																																									F2RL3	CCR9	FUT4				ITGAM		ITM2A
																																									TK1	NCOR2	PAX6				MYO1G		MYO7A
																																									LGALS3		TRAF4				CD47		GALNT2
																																									CBX1		GZMK				C12orf75		PKM
																																									VPS45		PCGF2				SAMD3		HLA-DQB1
																																									LMNB1		TRIB2				RAP1GAP2		ANXA5
																																									BIRC5		HAND1				MYOM2		TNIP3
																																									ANXA4		PLEKHA5				PFN1		AHR
																																											TXNIP				SPN		KLRC2
																																											HESX1				ITGA4		RAB27A
																																											PODXL				SLC9A3R1		HLA-DMA
																																											IER3				LPCAT1		IDH2
																																											POU5F1				USP28		FUT8
																																											ZFP42				SH3BP5		PLSCR1
																																											IL2RB				CD99		ID2
																																											POU6F1				SLC44A2		IL2RB
																																											ZFX				SLAMF7		PTPN22
																																											IL7R				PTP4A2		ISG15
																																											PRKCE				CCND3		RIN3
																																											ZIC3				RAB29		CD8A
																																											IRF4				PIK3R5		LGALS3
																																											REST				CEP78		IGFLR1
																																											IRF8				ARHGAP25		PTTG1
																																											RIF1				RAB37		PGK1
																																											JARID2				SH3BP5-AS1		HLA-DPA1
																																											RNF138				OSBPL5		SNRPB
																																															LINC00612		OASL
																																															CYBA		LDHA
																																															SUN2		NDFIP2
																																															PLEKHG3		ARHGAP9
																																															SYTL1		SLA
																																															TTC16		IFI44
																																															LOC100130872		APOBEC3D
																																															CYTH4		LINC00299
																																															PRKCB		HMGN1
																																															VCL		LSP1
																																															ITGB1		SEM1
																																															CD52		PDIA6
																																															DOK2		IFI44L
																																															DIP2A		DNPH1
																																															PTPN4		SIT1
																																															KLRF1		BLOC1S1-RDH5
																																																	RUNX2
																																																	IFI27L2
																																																	IKZF3
																																																	BLOC1S1
																																																	RHOA
																																																	CALM3
																																																	PARP9
																																																	MYO1E
																																																	RANBP1
																																																	OAS1
																																																	ATP10D
																																																	FIBP
																																																	SURF4
																																																	IFI35
																																																	CTLA4
																																																	CYTOR
																																																	TBCD
																																																	FBXO10
																																																	ASXL2
																																																	TRAF5
																																																	CD96
																																																	MIR497HG
																																																	SLA2
																																																	PTBP1
																																																	ATP6V1C2
																																																	EPSTI1
																																																	HNRNPLL
																																																	SH3BGRL3
																																																	GNG5
																																																	SYNGR2
																																																	CDK6
																																																	CBLB
																																																	ADGRE5
																																																	FABP5
																																																	VDAC1
																																																	PRDX5
																																																	SEL1L3
																																																	COX5A
																																																	SRGN
																																																	GALNT1
																																																	LY6E
																																																	PLPP1
																																																	IFI16
																																																	SARDH
																																																	POMP
																																																	R3HDM1
																																																	USP18
																																																	PRKAR1A
																																																	CD2
																																																	EZR-AS1
																																																	YARS
																																																	DYNLL1
																																																	SMC4
																																																	C5orf58
																																																	PARVG
																																																	OAS2
																																																	SP140
																																																	PDE4D
																																																	UBE2A
																																																	CHST12
																																																	SUPT3H
																																																	HSPB1
																																																	RSAD2
																																																	GALM
																																																	RHOC
																																																	LCP2
																																																	B3GNTL1
																																																	ABCA2
																																																	EIF2AK2
																																																	UBE2L6
																																																	LOC606724
																																																	GPI
																																																	EWSR1
																																																	CTSC
																																																	ATP5G3
																																																	DTX3L
																																																	DRAP1
																																																	RGS2
																																																	GBP2
																																																	NAPA
																																																	RAB3GAP1
																																																	SUB1
																																																	LAP3
																																																	SRRT
																																																	ABI3
																																																	KLRC3
																																																	HMGN2
																																																	TCIRG1
																																																	GPANK1
																																																	STAT3
																																																	DDX60
																																																	PAM
																																																	HM13
																																																	TTN
																																																	PLA2G16
																																																	CORO1A
																																																	C7orf25
																																																	XAF1
																																																	ACTR3
																																																	PSMA1
																																																	2018-09-02
																																																	PTPN6
																																																	SKIV2L2
																																																	SUSD6
																																																	PSMA2
																																																	NUDT5
																																																	MCL1
																																																	AP4B1-AS1
																																																	RAB1B
																																																	TMPO
																																																	TPM4
																																																	PRDX3
																																																	RNASEK-C17orf49
																																																	POLG
																																																	ZNF48
																																																	UTS2
																																																	PPP5C
																																																	DENND1B
																																																	KIF5B
																																																	MRPL51
																																																	OAS3
																																																	S100PBP
																																																	WNK1
																																																	NOP10
																																																	RALY
																																																	TBL1XR1
																																																	SNAP47
																																																	PTMS
																																																	LAYN
																																																	CRIM1
																																																	CLIC1
																																																	2018-09-01
																																																	CLIC3
																																																	UBE2D2
																																																	HLA-DQA1
																																																	TNFSF10
																																																	PSME2
																																																	BHLHE40
																																																	HLA-DQA2
																																																	CAPZB
																																																	GTF2I
																																																	HSPA1B
																																																	VCP
																																																	TANK
																																																	ACTN4
																																																	HDLBP
																																																	RNF19A
																																																	UBASH3B
																																																	GNPTAB
																																																	COX8A
																																																	CBX3
																																																	GBP1
																																																	GCNT1
																																																	MGAT1
																																																	TBC1D4
																																																	ANP32A
																																																	TLN1
																																																	SGMS1
																																																	NASP
																																																	IFIT1
																																																	HLA-DQB2
																																																	SEC61A2
																																																	KHDRBS1
																																																	CMTM6
																																																	TOMM5
																																																	AGO2
																																																	PDIA3
																																																	SUMO2
																																																	ARL6IP1
																																																	PSMD8
																																																	EZR
																																																	DEK
																																																	ARPC2
																																																	STAT1
																																																	SLC7A5
																																																	IL4R
																																																	ABRACL
																																																	NAB1
																																																	TFRC
																																																	PDIA3P1
																																																	MFSD6
																																																	ATP8B4
																																																	HMGB2
																																																	BCL2L11
																																																	MAD2L2
																																																	ECE1
																																																	ZBTB25
																																																	NEDD9
																																																	GGA2
																																																	PSMB3
																																																	SH2D2A
																																																	NDUFB3
																																																	ATP5C1
																																																	H2AFZ
																																																	GATC
																																																	CD164
																																																	CD2BP2
																																																	IRF9
																																																	CATSPER2P1
																																																	CMPK2
																																																	CARHSP1
																																																	VPS26A
																																																	ADCY3
																																																	CNP
																																																	SLF1
																																																	AP2M1
																																																	GPR174
																																																	NDUFS8
																																																	TNFSF4
																																																	CALCOCO2
																																																	CMC2
																																																	MT1A
																																																	PPP1CA
																																																	SNX14
																																																	MAST4
																																																	CSNK2B
																																																	QSOX1
																																																	SLC25A5
																																																	RAD9A
																																																	LY6G5B
																																																	ATXN1
																																																	CENPN
																																																	RTRAF
																																																	NDUFB11
																																																	ANP32E
																																																	COPB1
																																																	PSMA4
																																																	RPA3
																																																	YWHAE
																																																	CDK2AP2
																																																	DEF6
																																																	SLC1A5
																																																	CDV3
																																																	TNFRSF18
																																																	KIAA1671
																																																	RNF31
																																																	SNX9
																																																	ANAPC11
																																																	WDR1
																																																	MT2A
																																																	SCAMP2
																																																	PRDX6
																																																	ITGB7
																																																	UBR7
																																																	LASP1
																																																	NAPA-AS1
																																																	CLSTN3
																																																	CD101
																																																	PARP10
																																																	SRSF9
																																																	C20orf24
																																																	VMP1
																																																	MCM5
																																																	GFI1
																																																	SLC38A2
																																																	HIF1A
																																																	ATP1B3
																																																	TGIF2-C20orf24
																																																	MCM2
																																																	ETFB
																																																	PSMB2
																																																	CSF1
																																																	ARF6
																																																	DYNLRB1
																																																	SUMO1P3
																																																	CALR
																																																	RBBP4
																																																	ICOS
																																																	FSCN3
																																																	UBXN4
																																																	PRKAR1B
																																																	HNRNPM
																																																	PLEKHF1
																																																	HNRNPF
																																																	RBX1
																																																	SYNC
																																																	PPP1CC
																																																	ATP5B
																																																	ARNT
																																																	IQGAP1
																																																	SENP3-EIF4A1
																																																	CSNK1G1
																																																	GSTO1
																																																	ARPC4
																																																	NAP1L4
																																																	CAPZA1
																																																	PSMB8
																																																	CSGALNACT1
																																																	MAP2K2
																																																	IRF7
																																																	RAC2
																																																	HLA-DPB1
																																																	HOMER3
																																																	CHST11
																																																	ENO1
																																																	C9orf16
																																																	TSPAN14
[truncated: 7 more columns]

## Sheet: Supplementary Table 5
Table S5. Enriched Kyoto Encyclopedia of Genes and Genomes (KEGG) pathways in IED172 genes.
Term ID	Term description	Observed gene count	Background gene count	Strength	FDR
hsa04658	Th1 and Th2 cell differentiation	21	88	1.39	2.37e-19
hsa04660	T cell receptor signaling pathway	19	99	1.29	3.82e-16
hsa04060	Cytokine-cytokine receptor interaction	25	263	0.99	4.57e-15
hsa04659	Th17 cell differentiation	14	102	1.15	3.22e-10
hsa05200	Pathways in cancer	26	515	0.71	6.5e-10
hsa05332	Graft-versus-host disease	10	36	1.45	6.5e-10
hsa04650	Natural killer cell mediated cytotoxicity	14	124	1.06	1.99e-09
hsa04514	Cell adhesion molecules (CAMs)	14	139	1.01	6.96e-09
hsa05330	Allograft rejection	9	35	1.42	6.96e-09
hsa05340	Primary immunodeficiency	9	37	1.39	9.42e-09
hsa05320	Autoimmune thyroid disease	9	49	1.27	7.48e-08
hsa04640	Hematopoietic cell lineage	11	94	1.08	9.35e-08
hsa04940	Type I diabetes mellitus	8	40	1.31	2.58e-07
hsa05162	Measles	12	133	0.96	2.58e-07
hsa05323	Rheumatoid arthritis	9	84	1.04	3.7e-06
hsa05321	Inflammatory bowel disease (IBD)	8	62	1.12	4.41e-06
hsa04672	Intestinal immune network for IgA production	7	44	1.21	6.33e-06
hsa04064	NF-kappa B signaling pathway	9	93	0.99	6.81e-06
hsa04330	Notch signaling pathway	7	48	1.17	9.61e-06
hsa05416	Viral myocarditis	7	56	1.11	2.33e-05
hsa05168	Herpes simplex infection	11	181	0.79	2.52e-05
hsa04612	Antigen processing and presentation	7	66	1.03	5.75e-05
hsa04062	Chemokine signaling pathway	10	181	0.75	0.00014
hsa04710	Circadian rhythm	5	30	1.23	0.00016
hsa04014	Ras signaling pathway	11	228	0.69	0.00017
hsa05142	Chagas disease (American trypanosomiasis)	7	101	0.85	0.00063
hsa05165	Human papillomavirus infection	12	317	0.59	0.00064
hsa04520	Adherens junction	6	71	0.94	0.00068
hsa04919	Thyroid hormone signaling pathway	7	115	0.79	0.0012
hsa04015	Rap1 signaling pathway	9	203	0.65	0.0014
hsa04630	Jak-STAT signaling pathway	8	160	0.71	0.0014
hsa05166	HTLV-I infection	10	250	0.61	0.0014
hsa05322	Systemic lupus erythematosus	6	94	0.81	0.0024
hsa05143	African trypanosomiasis	4	34	1.08	0.0026
hsa05217	Basal cell carcinoma	5	63	0.91	0.0027
hsa05216	Thyroid cancer	4	37	1.04	0.0033
hsa04072	Phospholipase D signaling pathway	7	145	0.69	0.0036
hsa05205	Proteoglycans in cancer	8	195	0.62	0.004
hsa05206	MicroRNAs in cancer	7	149	0.68	0.004
hsa04380	Osteoclast differentiation	6	124	0.69	0.0077
hsa05202	Transcriptional misregulation in cancer	7	169	0.63	0.0077
hsa04360	Axon guidance	7	173	0.62	0.0084
hsa05130	Pathogenic Escherichia coli infection	4	53	0.89	0.0097
hsa04750	Inflammatory mediator regulation of TRP channels	5	92	0.74	0.0107
hsa05213	Endometrial cancer	4	58	0.85	0.0126
hsa05215	Prostate cancer	5	97	0.72	0.0127
hsa04620	Toll-like receptor signaling pathway	5	102	0.7	0.015
hsa05224	Breast cancer	6	147	0.62	0.015
hsa05226	Gastric cancer	6	147	0.62	0.015
hsa05020	Prion diseases	3	33	0.97	0.0185
hsa05145	Toxoplasmosis	5	109	0.67	0.0185
hsa04670	Leukocyte transendothelial migration	5	112	0.66	0.0201
hsa05412	Arrhythmogenic right ventricular cardiomyopathy (ARVC)	4	72	0.75	0.0221
hsa05164	Influenza A	6	168	0.56	0.0242
hsa04210	Apoptosis	5	135	0.58	0.0395
hsa05144	Malaria	3	47	0.81	0.0412
hsa05169	Epstein-Barr virus infection	6	194	0.5	0.0435

## Sheet: Supplementary Table 6
Table S6. PARADIGM pathway scores in TCGA-AML samples.
Patient_ID	IES172	ICS5_score	LIexpression_score	Chemokine12_score	NHI_5gene_score	CD68	CD8A	PD1_data	PDL1_data	PD1_PDL1_score	CTLA4_data	Bcell_mg_IGJ	Bcell_receptors_score	STAT1_score	CSF1_response	TcClassII_score	IL12_score_21050467	IL4_score_21050467	IL2_score_21050467	IL13_score_21050467	IFNG_score_21050467	TGFB_score_21050467	TREM1_data	DAP12_data	Tcell_receptors_score	IL8_21978456	IFN_21978456	MHC1_21978456	MHC2_21978456	Bcell_21978456	Tcell_21978456	CD103pos_mean_25446897	CD103neg_mean_25446897	IgG_19272155	Interferon_19272155	LCK_19272155	MHC.I_19272155	MHC.II_19272155	STAT1_19272155	Troester_WoundSig_19887484	MDACC.FNA.1_20805453	IGG_Cluster_21214954	Minterferon_Cluster_21214954	Immune_cell_Cluster_21214954	MCD3_CD8_21214954	Interferon_Cluster_21214954	B_cell_PCA_16704732	CD8_PCA_16704732	GRANS_PCA_16704732
TCGA-AB-2805-03	HIGH	-0.9854	0.6311	-2.8794	-0.184	0.554	-0.262	-0.447	-2.038	-1.2425	-0.34	-0.639	1.2687	0.2943	1.5745	0.7243	0.3381	-0.142	0.1908	0.6123	-0.7819	-2.3484	1.808	1.053	0.152	-2.0937	0.0392	-0.6573	1.1364	1.002	1.7463	1.4875	-1.6061	0.4212	0.0078	1.6826	-0.6544	1.6173	-1.2802	-1.4087	-1.5482	0.3615	0.0389	1.0468	-2.5027	0.1988	1.4927	0.3957	-0.9933
TCGA-AB-2806-03	LOW	-1.3902	0.4288	-3.384	-1.761	-1.181	-0.695	-0.679	-2.516	-1.5975	-0.692	-0.2667	0.3369	-0.6334	0.2717	-0.279	0.1785	-0.201	0.2052	-0.0333	-0.7044	-2.5991	0.669	-1.019	0.3713	0.9023	-2.0754	-1.0287	-0.4721	1.929	1.011	1.0422	-3.0118	1.211	-2.0657	1.0429	-1.3336	0.5202	-2.5435	-1.4413	-2.2983	0.7873	-0.9126	-0.0854	-2.4353	-1.3212	0.7669	-0.4574	-1.3216
TCGA-AB-2807-03	LOW	-0.4616	0.3466	-2.4371	-1.2745	-0.116	-0.055	0.34	-0.954	-0.307	-0.17	0.3695	0.4416	-0.0863	0.8509	0.6052	0.3789	-0.1153	0.384	0.2213	-0.5918	-1.5858	-0.632	-1.241	-0.35	0.4593	-0.7269	-0.309	0.8199	1.722	1.3278	1.9227	-1.5115	1.2952	-0.6208	1.333	-0.2716	1.3226	-1.983	-0.3467	-0.6016	1.0182	-0.3603	0.5584	-0.441	-0.2767	1.7009	0.0345	-1.3785
TCGA-AB-2808-03	LOW	-1.4154	0.1923	-2.4599	-1.2915	-0.385	-0.51	-1.599	-2.129	-1.864	-1.617	0.1472	0.8491	0.0037	1.1442	-0.298	0.2888	-0.0402	0.0277	0.4192	-0.8043	-2.4124	1.942	0.856	-0.1362	0.4577	-0.9876	-1.0449	-0.52	1.561	1.2242	1.081	-1.3292	1.1025	-0.9582	1.457	-1.0876	0.785	-1.9803	-1.0466	-1.3527	0.8915	-0.429	0.5393	-1.8127	-0.5758	1.1252	0.3834	-0.1504
TCGA-AB-2810-03	LOW	-1.4386	0.6738	-3.2819	-2.396	-0.416	0.463	0.796	-2.497	-0.8505	-1.441	0.0255	-0.1954	-0.5167	0.5187	-0.1034	-0.0434	-0.1407	0.2134	0.16	-0.7435	-2.5425	1.514	1.429	0.427	0.2497	-2.0627	-0.4074	-0.5735	1.368	1.2301	0.0003	-2.8033	0.7905	-2.0885	1.1403	-0.339	0.2836	-2.4625	-1.399	-2.0907	0.6393	-1.1575	0.3472	-2.7646	-1.2316	0.3883	1.3	-0.4036
TCGA-AB-2811-03	LOW	-1.234	1.2089	-2.445	-1.413	2.18	0.138	0.172	-2.038	-0.933	0.704	0.2762	0.9651	-0.0154	1.1965	0.7654	0.4717	0.2603	0.4429	0.5587	-0.2902	-2.5454	4.381	2.699	0.4768	-0.2867	-1.4346	0.6321	0.6857	1.8	1.5283	0.8294	-1.3685	1.075	-1.5182	1.5525	0.84	1.1549	-1.838	-1.6479	-0.9517	0.927	-0.4476	0.9251	-3.0327	-0.7742	1.0419	1.0839	-0.5745
TCGA-AB-2812-03	LOW	-2.2674	-1.1592	-3.74	-3.0335	-0.996	-2.809	-0.154	-2.326	-1.24	-1.749	0.028	-0.3908	-0.7014	0.4227	-1.7245	-0.0254	-0.2693	0.1783	0.2845	-0.8595	-2.9216	1.291	-0.156	-2.3817	1.5427	-2.3716	-1.0843	-2.4994	2.0465	0.1996	0.1774	-2.356	0.3812	-2.4915	0.4898	-1.2344	-0.6675	-2.6695	-1.4683	-2.613	0.3988	-1.2109	-0.3036	-2.7216	-1.4961	-0.0394	-0.3138	-0.9103
TCGA-AB-2813-03	HIGH	-0.3694	1.1427	-1.5936	0.0685	1.511	0.783	0.576	-0.708	-0.066	-0.075	0.9122	0.8526	0.5352	1.8073	0.0429	0.5327	0.3965	0.6583	0.7708	-0.3576	-1.7117	3.423	1.521	0.7765	1.256	0.5075	-0.3886	-0.4416	1.758	2.0642	1.6653	-0.3426	2.1785	0.4218	2.0645	-0.4218	0.7932	-1.1622	-0.8048	-0.8159	1.7083	0.361	1.2668	-1.475	0.3799	1.5644	1.1597	0.0862
TCGA-AB-2814-03	HIGH	-1.5496	0.285	-2.0227	-0.616	-0.974	-0.145	-1.202	0.162	-0.52	-1.049	-0.5098	0.2183	-0.195	0.2939	-1.3842	0.578	-0.4058	0.4077	-0.2652	-0.7543	-2.5322	-2.016	-0.601	0.176	0.8733	-1.4092	-0.5523	-3.0699	1.738	1.1439	0.9211	-1.8502	0.5538	-1.3812	1.243	-0.8026	-1.3972	-1.4329	-1.3968	-2.6138	0.2263	-0.2512	0.151	-2.3083	-0.6176	0.4554	0.809	-0.8929
TCGA-AB-2815-03	LOW	-1.1542	0.0476	-2.6724	-0.8155	1.516	-1.691	-2.296	-1.33	-1.813	-1.681	-0.1827	1.2949	-0.0572	1.5832	0.3551	0.2022	0.3373	0.3527	0.7312	-0.6407	-1.801	1.811	1.506	-0.778	-0.435	-1.0229	-0.3483	0.8365	1.178	1.618	1.335	-0.6608	0.645	-1.0664	1.5155	-0.142	1.5684	-1.8971	-1.1725	-0.882	0.5773	-0.3264	0.9443	-2.0866	-0.6111	1.3948	-0.1098	-0.4405
TCGA-AB-2816-03	LOW	-1.38	0.3544	-3.2652	-1.56	1.069	-0.356	0.252	-0.296	-0.022	-1.681	-0.085	1.0034	-0.015	1.5734	0.4706	-0.0449	-0.0638	0.321	0.6397	-0.5776	-2.7879	3.256	1.926	-0.8185	0.1233	-1.3475	-0.3037	1.4766	0.735	1.4429	1.4954	-1.9761	-0.1922	-1.3701	1.6352	0.1386	1.9793	-2.0014	-1.7141	-1.2207	0.4872	-0.3695	1.0608	-3.1703	-0.8098	1.4203	0.3242	-0.5845
TCGA-AB-2817-03	HIGH	-0.8198	1.6099	-2.0713	-0.0145	0.355	0.361	-1.011	-0.793	-0.902	-0.662	0.3975	1.6667	0.279	1.2583	1.3204	0.635	-0.052	0.5793	0.7528	-0.3532	-1.7274	2.438	0.614	0.57	-0.274	-0.3138	0.1371	1.2451	2.2385	1.6288	1.5491	-0.6751	1.7895	-0.3813	1.6388	0.1966	1.6766	-1.1393	-0.7643	-0.6655	1.2757	0.1875	1.0227	-1.2465	-0.0796	1.9486	0.9227	-0.8691
TCGA-AB-2818-03	HIGH	-0.8028	1.1291	-2.1189	-1.3225	0.926	-0.2	-0.78	-0.439	-0.6095	-0.562	0.444	0.8127	0.081	1.4994	-0.4953	0.6228	0.1107	0.4431	0.6805	-0.641	-2.3135	3.255	1.153	0.5725	1.5893	-1.4931	-0.4093	-1.0639	1.7495	1.638	1.0689	-1.4565	1.2137	-1.5343	1.8957	-0.4772	0.4999	-1.85	-1.1033	-1.5273	1.2918	-0.3589	0.9324	-2.2605	-0.9017	1.4263	0.9208	-0.0363
TCGA-AB-2819-03	HIGH	-0.3438	1.1711	-1.7099	-0.5495	-0.522	0.728	-1.128	-2.216	-1.672	-0.894	0.944	0.7723	0.1548	0.6821	0.8761	0.4199	-0.0052	0.3347	0.1613	-0.2137	-2.1878	1.235	-0.135	0.8568	-0.08	0.1625	-0.4296	1.3401	0.9315	1.3143	0.8328	-1.4295	1.0175	0.255	1.395	0.0084	1.3709	-1.258	-1.0692	-0.5337	1.1334	0.1757	0.5595	-1.513	0.2871	1.2674	0.557	-1.1124
TCGA-AB-2820-03	HIGH	-0.7634	0.7287	-2.7706	-1.2035	-2.465	-0.663	3.258	-1.095	1.0815	-0.003	-0.3015	0.8391	-0.3061	0.5997	0.3921	0.5078	0.3388	0.6526	0.2755	-0.7051	-2.3295	-0.226	-0.943	0.1695	-0.2743	-2.2248	-0.5189	-0.5489	1.346	1.2465	1.7238	-2.3818	0.524	-2.1143	1.6499	-0.484	0.4777	-2.0179	-1.2193	-1.9543	0.9838	-0.4635	0.3323	-2.4405	-0.7755	1.272	1.5513	-1.3249
TCGA-AB-2821-03	HIGH	-0.374	1.3813	-2.0783	-0.763	0.054	0.189	-0.213	-1.124	-0.6685	0.596	0.283	1.0872	0.1788	1.0856	0.2016	0.6862	0.1586	0.6527	0.5543	-0.332	-1.3039	1.639	-0.211	1.2588	0.682	-1.0848	0.0191	-0.5615	1.549	1.6843	1.2435	-0.5741	1.5648	-1.1112	1.6579	0.0884	0.4534	-1.7722	-0.2508	-0.6631	1.3946	-0.2962	0.8039	-0.6664	-0.6065	1.5931	1.342	-0.6853
TCGA-AB-2822-03	LOW	-1.3256	0.2832	-2.4421	-1.5185	-1.169	-0.37	-0.784	-1.258	-1.021	-0.706	-0.6245	-0.1249	-0.4908	0.2838	-0.3746	-0.089	0.1143	0.24	0.1127	-1.0135	-2.367	-2.86	-0.051	0.3448	0.2567	-1.6667	-1.2543	-0.5482	1.566	1.0823	0.698	-1.9268	0.7278	-1.6556	1.0961	-1.3508	0.1327	-1.9573	-1.4639	-1.1228	0.4035	-0.8093	0.0555	-2.2321	-1.104	0.5228	0.2299	-2.011
TCGA-AB-2824-03	HIGH	-0.2762	0.8158	-1.7216	-0.94	0.664	0.659	0.227	-1.638	-0.7055	-0.378	0.0682	0.3204	0.0529	1.0814	0.0618	0.635	0.0107	0.565	0.5672	-0.5358	-1.7352	0.393	1.088	0.3067	0.752	-1.0428	-0.539	-0.3958	1.151	1.3042	0.7513	-0.9001	0.8398	-1.1771	1.4235	-0.1894	0.6101	-1.1619	-0.8075	-0.7363	0.9085	-0.2906	0.7582	-1.6026	-0.6731	0.9748	1.1703	-0.4305
TCGA-AB-2825-03	LOW	-0.7142	0.0766	-3.0648	-1.6475	1.482	-0.942	0.68	-0.669	0.0055	-1.045	-0.9708	0.5585	-0.0628	1.6977	0.3619	0.0617	-0.041	0.3745	0.8677	-0.7543	-2.3989	3.032	1.314	-0.6745	-2.1443	-1.8072	-0.1049	0.6173	1.2915	1.3881	1.0734	-1.2716	0.529	-1.8224	1.5914	0.1112	1.303	-1.9529	-1.5643	-1.1164	0.2211	-0.4965	0.9271	-2.7106	-1.0434	1.2013	0.0912	-0.4336
TCGA-AB-2826-03	LOW	-1.3298	0.5659	-2.3993	-1.709	0.772	-0.357	-1.274	-3.333	-2.3035	-0.438	0.081	0.6941	-0.1481	1.6393	-0.0126	0.3654	-0.1479	0.2078	0.3437	-0.7667	-2.5983	3.148	1.582	0.086	0.265	-1.8378	-0.3899	0.4232	0.6105	1.6022	0.6643	-1.7152	0.2035	-1.8375	1.7161	-0.3416	1.3407	-2.1752	-1.3494	-1.181	0.5704	-0.6545	1.047	-2.9586	-0.9374	1.098	0.6295	-0.0698
TCGA-AB-2828-03	LOW	-1.1398	-0.0069	-2.7873	-1.129	1.501	-1.106	-1.342	-2.144	-1.743	-2.102	-0.0745	0.6199	-0.1535	1.5729	-0.0047	-0.0969	0.1582	0.1767	0.6293	-0.7343	-2.0894	1.702	1.185	-0.9232	-0.833	-1.3366	-0.4441	0.2453	0.796	1.4824	1.1187	-1.1381	0.8998	-1.4413	1.5134	-0.3982	1.3442	-1.957	-1.3685	-1.1245	0.8564	-0.5482	0.9388	-2.34	-0.8024	1.1526	-0.0665	-0.7494
TCGA-AB-2830-03	HIGH	-0.356	1.9268	-2.4649	-1.4075	-0.082	1.096	-0.104	-0.799	-0.4515	0.465	0.1345	1.4092	0.1709	1.0681	0.6565	0.9895	0.2682	0.726	0.1795	-0.4615	-1.8265	0.952	0.627	1.9435	-0.581	-0.9525	-0.2343	0.0786	1.8285	1.847	1.5065	-1.3809	0.907	-1	1.9977	-0.2006	0.8345	-2.1088	-0.8932	-1.464	1.2285	-0.1949	0.8322	-1.6892	-0.3862	1.8059	1.6329	-0.9578
TCGA-AB-2832-03	LOW	-0.8266	0.6256	-2.7418	-1.323	1.088	-0.755	0.676	-2.017	-0.6705	-0.19	-0.4918	1.0148	0.0476	0.9028	1.2703	0.0853	0.4735	0.3923	0.206	-0.5981	-2.6086	-1.577	1.869	-0.3328	-3.8853	0.4502	0.3357	2.0903	1.7025	1.1042	0.8102	-3.4042	1.306	0.4155	1.4681	0.2402	2.2224	-1.7557	-1.5079	-1.5934	0.9355	0.2457	0.4613	-2.8055	0.4642	1.6106	0.6125	-1.2433
TCGA-AB-2833-03	LOW	-1.7328	0.7201	-2.7801	-0.81	2.006	-0.573	-3.183	-0.949	-2.066	-0.157	-0.5012	0.9995	0.1479	1.9085	0.4977	0.2556	0.2277	0.333	0.5938	-0.5204	-2.0343	2.365	2.23	0.485	-1.47	-0.8669	0.0217	0.9895	0.978	1.9352	1.6359	-0.9597	0.424	-0.9581	1.8435	0.0918	1.5883	-1.6847	-1.3185	-0.8096	0.4765	-0.3246	1.22	-1.9156	-0.3748	1.3187	-0.0737	-0.4196
TCGA-AB-2834-03	LOW	-1.0714	0.0444	-3.06	-1.7855	0.66	-0.563	-1.086	-2.744	-1.915	-1.424	-0.1393	0.4151	-0.0537	1.2503	-0.4233	0.1015	-0.083	-0.0333	0.2675	-0.6968	-2.1637	1.247	0.514	-0.599	-0.4247	-1.665	-0.1653	-0.3788	0.6775	1.3678	1.3626	-1.3592	0.4288	-1.6351	1.5053	0.245	0.8059	-1.7266	-1.0483	-1.2699	0.6386	-0.663	0.7823	-1.7532	-0.9058	0.9552	-0.0301	-0.0774
TCGA-AB-2835-03	LOW	-1.303	0.3529	-2.4303	-2.53	1.762	-1.417	-0.715	-3.333	-2.024	-0.462	-0.3838	0.5549	-0.4214	1.5744	-0.5709	-0.233	0.205	0.3246	0.5225	-0.5721	-2.2016	3.432	1.748	-1.0057	-1.268	-2.1292	-0.004	-0.4661	1.397	1.0378	0.1688	-0.7992	1.3687	-2.1091	1.3538	0.1094	0.8038	-2.2977	-1.3378	-1.0313	0.7538	-0.9324	0.6517	-2.2688	-1.2844	1.1282	0.0197	-0.46
TCGA-AB-2836-03	HIGH	-0.9566	1.2023	-2.4134	-0.1875	1.591	0.693	0.184	-0.822	-0.319	0.356	0.2508	1.0285	0.6103	1.849	0.4651	0.6394	0.1509	0.6328	0.6248	-0.4711	-2.2632	2.767	1.501	0.735	-0.32	0.6731	0.0421	0.025	1.703	1.8038	1.2265	0.4025	0.9752	0.6193	2.0142	0.0186	1.0748	-1.2835	-1.2989	-0.5179	0.7916	0.4705	1.3367	-2.6476	0.4784	1.5033	1.1416	-0.2432
TCGA-AB-2837-03	LOW	-1.3378	0.8709	-2.3547	-0.9815	2.063	-0.296	0.261	-1.366	-0.5525	-0.574	-0.2272	1.0002	0.2864	2.0083	-0.0416	0.4977	0.2316	0.4751	0.7172	-0.6904	-2.2633	3.068	1.8	0.145	-0.2167	-0.306	-0.157	-0.4859	1.28	1.7372	0.9493	0.7688	0.742	-0.4002	1.8924	-0.0714	0.8176	-1.4716	-1.387	-0.7521	0.6258	0.0035	1.2854	-2.7839	-0.1777	1.4729	0.8127	-0.1644
TCGA-AB-2838-03	HIGH	-0.0846	1.3823	-0.6764	0.8175	0.632	0.784	-0.296	0.463	0.0835	0.251	0.7538	0.9973	0.923	1.588	0.6187	0.763	0.1244	0.6309	0.3808	-0.286	-1.6871	1.924	0.935	1.426	1.4633	1.4281	0.0283	-0.2086	1.7085	1.8907	1.7908	0.4019	1.5068	1.4	2.0601	0.1548	0.8477	-0.4022	-0.6406	-0.2507	1.1829	0.8645	1.3389	-1.4223	1.0065	1.5272	1.7163	0.1523
TCGA-AB-2839-03	LOW	-1.7914	-0.2858	-3.0611	-2.586	-0.799	-1.207	-0.123	-1.389	-0.756	-2.029	-0.158	-0.5206	-0.4791	0.6352	-0.691	0.392	-0.1467	0.3856	0.0333	-0.7586	-2.6205	0.623	-0.232	-0.3892	1.8743	-1.6286	-1.178	-1.1257	1.5725	0.8166	0.5269	-2.7138	0.2898	-1.635	1.048	-1.3926	0.0389	-2.4314	-1.4136	-2.5814	0.5051	-0.6621	0.0416	-2.614	-1.0242	0.3405	0.3422	-1.2213
TCGA-AB-2842-03	LOW	-1.0498	-0.1141	-2.9091	-1.413	1.555	-0.493	-0.178	-1.977	-1.0775	-2.483	-0.0635	0.175	-0.116	1.1575	-0.6695	0.0991	-0.1401	-0.0423	0.634	-0.6562	-2.4431	-0.469	1.446	-0.725	-0.2947	-0.9989	-0.3986	-0.3396	1.392	1.001	0.6794	-2.1643	0.6475	-0.9966	1.1993	-0.4182	0.6698	-2.1705	-1.2644	-1.2528	0.5306	-0.4699	0.4548	-2.426	-0.4639	0.6791	0.0223	-0.5531
TCGA-AB-2843-03	HIGH	-0.0272	1.7323	-1.6114	-0.1245	0.282	0.755	0.223	-1.058	-0.4175	1.143	0.301	1.7229	0.7579	1.3953	1.2629	1.1028	0.2802	0.658	1.0137	-0.2894	-1.9785	0.438	0.433	1.6402	-2.5667	1.1928	0.0831	1.1165	1.3735	1.9787	2.2385	-0.7664	1.783	1.0885	2.1013	0.1144	1.4342	-1.1487	-1.1654	-0.5357	1.6247	0.7236	1.1235	-1.7885	0.9431	2.1008	1.6297	-0.8168
TCGA-AB-2844-03	LOW	-1.6816	-0.1332	-3.1611	-2.1085	-0.081	-1.325	-0.432	-1.441	-0.9365	-1.521	-0.3338	0.6245	-0.2465	0.9877	-0.3093	-0.0518	0.0088	0.2135	0.2797	-0.7926	-2.2341	2.089	0.447	-0.8198	-0.244	-1.7198	-0.8929	-0.1745	1.7545	1.0751	1.0962	-1.7007	0.8148	-1.8037	1.3206	-0.943	0.8168	-2.3456	-1.0645	-1.5657	0.599	-0.9	0.4346	-2.077	-1.0619	0.8953	0.5487	-0.589
TCGA-AB-2845-03	HIGH	-0.995	1.1466	-2.61	-1.2105	-0.026	0.459	-0.434	-1.1	-0.767	0.082	-0.0467	1.4167	0.2736	1.1724	0.897	0.6559	0.0873	0.3659	0.4488	-0.6235	-2.2496	0.412	1.546	0.8722	-1.1457	-0.9178	-0.6253	0.7603	1.7135	1.6136	1.935	-1.7676	1.3713	-0.9153	1.867	-0.7826	1.4717	-1.5759	-1.1334	-0.9254	1.1813	-0.2041	0.9479	-2.0755	-0.412	1.7723	0.9372	-0.9357
TCGA-AB-2846-03	LOW	-1.644	0.6099	-3.312	-1.4245	1.285	-0.743	-2.308	-1.348	-1.828	-0.091	-0.0507	1.1119	0.0063	1.3991	0.4056	0.3994	0.2932	0.3138	0.8648	-0.5321	-1.7199	2.8	1.561	0.1965	0.577	-1.2731	-0.5891	0.2678	1.4465	1.7392	1.4019	-0.7917	1.0197	-1.3795	1.75	-0.6316	1.2842	-2.2389	-0.9434	-1.1799	0.8883	-0.5208	0.8796	-1.5281	-0.7526	1.4946	0.3814	-0.4067
TCGA-AB-2847-03	HIGH	0.1522	1.7106	-1.8036	-0.6205	0.246	1.622	0.502	-0.59	-0.044	0.593	-0.0618	0.9722	0.3664	0.9864	1.5071	1.0849	0.1385	0.6978	0.4097	-0.3852	-1.7585	-0.069	0.038	1.9732	-0.1853	-1.3443	-0.3481	1.0948	1.6685	1.789	1.7509	-1.3531	1.395	-1.4264	1.9662	-0.0554	1.4441	-0.9528	-0.9816	-0.7713	1.3559	-0.146	0.9466	-1.6944	-0.5572	1.5147	1.9533	-1.0005
TCGA-AB-2848-03	HIGH	-0.8302	0.8701	-2.609	-0.9405	0.849	0.136	0.769	-1.244	-0.2375	0.058	-0.3445	1.0821	-0.0708	1.4195	-0.0261	0.3606	0.1506	0.227	0.8968	-0.5228	-2.453	2.628	1.214	0.3475	-1.025	-1.4288	0.1874	-0.6713	1.925	1.6244	0.9647	-1.1671	0.871	-1.4663	1.7586	0.4346	0.5876	-1.7028	-1.1622	-1.7269	0.7645	-0.4506	0.9629	-2.7116	-0.8673	1.3425	0.9627	-0.4191
TCGA-AB-2849-03	HIGH	-0.1204	0.6671	-1.3807	0.591	-1.851	-0.03	0.233	-0.569	-0.168	0.922	0.1613	0.061	0.1208	0.3385	-0.8674	0.7267	0.0015	0.45	-0.381	-0.7271	-1.7909	-1.422	-2.359	1.5762	0.1973	-0.9197	-0.3301	-2.2035	1.5065	1.2659	1.1093	-1.3748	1.1202	-0.8284	1.401	-0.4092	-0.9181	-0.6607	-0.6881	-1.3573	1.2164	-0.0054	0.254	-1.3963	-0.4437	0.5496	0.4677	-1.3156
TCGA-AB-2851-03	HIGH	-0.8122	1.1707	-2.4547	-1.605	1.843	-0.559	0.827	-1.612	-0.3925	-0.795	-0.3495	1.2637	0.2325	1.7897	0.3488	0.4759	0.3291	0.6079	0.6987	-0.5519	-2.2334	3.713	1.955	0.4678	0.9887	-0.9277	0.0273	0.3768	1.4035	1.68	1.4645	-1.3138	0.5588	-1.0446	1.9579	0.0588	1.381	-1.6213	-1.4025	-1.2255	0.8881	-0.0571	1.2383	-2.6659	-0.5367	1.6512	0.9166	-0.3886
TCGA-AB-2853-03	LOW	-1.632	-0.1127	-3.0286	-2.2365	-0.451	-1.429	-1.851	-1.831	-1.841	-1.53	-0.6065	-0.3331	-0.5191	0.5969	-0.7648	-0.0203	-0.2989	0.04	-0.1803	-0.927	-3.1748	2.572	0.431	-0.2512	-0.731	-1.9302	-1.0297	-1.0495	1.5245	0.8426	0.6413	-3.2557	0.1685	-1.8226	1.1218	-1.1148	0.3162	-2.4785	-1.7786	-2.6823	0.254	-0.802	0.1724	-3.1776	-1.1654	0.2897	0.4044	-1.1951
TCGA-AB-2854-03	HIGH	-0.153	1.5276	-1.5172	-0.399	1.173	1.125	-0.432	-2.731	-1.5815	0.521	1.1462	0.9847	0.4402	1.3901	0.3617	0.8289	0.097	0.3995	0.3555	-0.3761	-1.8473	3.364	0.735	1.197	1.0783	-0.3916	0.018	0.1946	1.408	1.7905	1.5841	0.1756	1.518	-0.4888	1.9185	0.1268	1.1302	-1.6645	-0.5197	-0.2873	1.7241	-0.1471	1.0893	-1.2457	-0.1644	1.5729	0.7419	-0.6919
TCGA-AB-2855-03	LOW	-1.5038	-0.4487	-3.1148	-1.87	-2.343	-1.502	0.205	-1.76	-0.7775	-2.457	-0.8305	0.0286	-0.4669	0.4348	-0.5546	0.253	0.0518	0.3452	-0.556	-0.8227	-2.447	-1.48	0.363	-0.0623	-1.627	-1.8446	-0.4066	-0.6396	1.1505	0.8218	0.4878	-3.5618	0.3015	-1.7352	1.0253	-0.4304	-0.0457	-2.1452	-1.6281	-2.2829	0.2272	-0.6934	-0.085	-2.7299	-0.9085	0.4213	-0.083	-1.6877
TCGA-AB-2856-03	LOW	-1.3228	0.9603	-2.8103	-2.0605	1.126	-0.283	-0.255	-2.212	-1.2335	-0.002	-0.8108	0.8658	0.0777	1.388	0.639	0.4142	-0.0601	0.4884	0.3292	-0.5253	-2.2094	2.932	1.503	0.641	-1.1513	-1.5418	0.3076	0.5973	1.361	1.6614	1.0769	-1.3141	0.7735	-1.6618	1.8392	0.3798	1.4333	-2.2908	-1.1453	-1.3883	0.6975	-0.6964	0.9697	-2.0617	-0.94	1.2159	1.1073	-0.5218
TCGA-AB-2857-03	HIGH	0.5164	2.1959	-0.4927	-0.249	-0.783	1.697	0.8	0.415	0.6075	1.685	0.5422	1.7031	0.4722	1.0717	0.9345	1.0839	0.3982	0.7746	0.4828	-0.1978	-1.3674	1.541	-0.818	2.1557	1.562	-0.7288	-0.3744	0.2209	1.544	1.9798	0.9609	-0.2681	1.7502	-0.8055	2.1153	-0.3634	0.8126	-1.144	-0.3245	-0.0191	1.8571	-0.1041	0.9449	-0.7481	-0.4607	2.0776	2.0085	-0.2153
TCGA-AB-2858-03	HIGH	-0.291	1.3621	-2.6532	-1.0225	-0.448	0.486	-0.384	-1.596	-0.99	0.179	0.287	0.548	-0.1071	0.593	0.5712	0.4979	0.3055	0.6956	-0.0925	-0.3875	-2.1655	1.4	-0.385	1.5382	-0.177	-1.2609	0.0817	0.5458	1.5205	1.729	0.7413	-2.3751	1.1085	-1.2155	1.709	0.0966	1.0451	-2.0267	-1.0096	-1.2503	1.5102	-0.2948	0.4679	-1.8553	-0.5499	1.0936	0.6412	-1.0976
TCGA-AB-2859-03	HIGH	-0.1758	1.8763	-2.0244	-0.336	0.11	1.937	0.103	0.572	0.3375	1.036	0.1822	0.6133	0.443	1.0312	0.3698	0.9661	0.2395	0.4931	0.0128	-0.3989	-2.0202	1.193	0.907	2.296	0.1237	-0.1828	0.2803	-0.9315	1.758	2.0133	1.3085	-1.6938	1.5095	-0.2685	2.1866	0.3304	0.3938	-0.9142	-1.1068	-1.6119	1.5704	0.2921	1.0486	-1.9203	-0.0343	1.2566	1.735	-1.0847
TCGA-AB-2860-03	HIGH	0.2432	1.7978	-0.8893	0.309	0.189	1.094	0.493	-0.043	0.225	0.639	0.3892	1.2066	0.7269	1.4066	0.1745	0.9989	0.1811	0.5543	0.354	-0.352	-1.7589	0.283	0.827	1.8535	-0.2637	-0.3144	-0.1437	-0.9895	1.1955	1.9659	1.9834	0.0244	1.956	-0.3432	2.188	0.0056	0.4045	-0.5807	-0.9514	-0.5967	1.8514	0.2589	1.2624	-1.6314	0.0006	1.7153	1.9362	-0.3168
TCGA-AB-2861-03	LOW	-1.0946	0.4536	-2.327	-1.911	0.849	-0.25	0.342	-1.864	-0.761	0.003	-1.1857	0.1093	-0.3291	0.9992	0.1573	0.4345	-0.2827	0.1978	0.324	-0.4656	-2.1451	2.671	1.083	0.3515	-2.0837	-2.2268	-0.1221	-0.0039	1.754	1.2064	0.782	-2.3744	1.211	-2.1986	1.4677	0.0244	0.8918	-2.2591	-1.1296	-1.3285	0.211	-0.8069	0.5809	-2.1098	-1.1843	0.7037	0.8418	-0.5936
TCGA-AB-2863-03	LOW	-1.432	-0.4232	-2.9386	-0.503	-0.413	-1.354	-0.418	-1.232	-0.825	-1.205	-0.1293	-0.2978	-0.4561	0.5324	-1.3882	-0.3891	-0.3116	0.0999	-0.0638	-0.6358	-2.2868	0.429	-1.285	-0.684	0.8417	-1.2768	-0.7653	-1.6067	1.041	0.9774	0.1913	-1.6355	0.9165	-1.2606	0.7367	-0.7058	-0.306	-1.7966	-1.2374	-1.1863	0.6461	-0.582	0.0788	-1.994	-0.6418	0.3124	-0.865	-1.1512
TCGA-AB-2865-03	HIGH	-0.9012	1.1835	-1.6284	1.0005	0.889	0.784	0.208	1.028	0.618	-0.03	0.4382	1.5027	0.8048	1.4587	1.2337	0.47	0.1117	0.4408	0.3543	-0.1789	-1.8798	0.828	0.981	0.9935	0.4147	1.5956	0.3789	1.2701	0.796	1.7458	1.9676	0.0181	0.3525	1.5385	1.8198	0.4134	1.5536	-0.0524	-1.2324	-0.7308	0.9892	1.0208	1.2951	-1.9382	1.1621	1.2846	1.3441	-0.8847
TCGA-AB-2866-03	HIGH	-0.7922	0.9119	-2.5512	-1.572	1.309	1.385	1.433	-1.373	0.03	0.577	-0.0908	0.6377	0.1549	1.484	1.0184	0.662	0.0159	0.4659	0.7505	-0.7321	-2.3799	1.607	1.727	1.2785	-0.8617	-0.8356	0.4023	0.8383	1.415	1.7854	0.6526	-2.2059	0.3462	-0.8274	2.0295	0.6634	1.6615	-1.7779	-1.3519	-1.576	0.3672	-0.312	1.1859	-2.516	-0.5118	0.8937	1.3886	-0.8939
TCGA-AB-2867-03	HIGH	-1.1606	1.7233	-2.962	-0.903	-0.324	2.018	-0.342	-2.629	-1.4855	1.401	0.0438	1.2087	0.1566	1.1815	0.6567	0.7787	0.3634	0.4656	0.5385	-0.6712	-2.4704	2.391	0.868	2.2432	1.844	-1.4285	-0.3124	-0.2169	1.6935	2.062	1.1573	-1.5534	0.851	-1.5115	2.1796	-0.245	0.9735	-1.9422	-1.3347	-1.5346	1.1512	-0.6239	1.0442	-2.3054	-0.9265	1.3323	1.6062	-0.5769
TCGA-AB-2868-03	HIGH	0.2232	2.2923	-2.077	-0.125	-1.051	1.418	0.212	0.04	0.126	1.135	0.3375	1.2591	0.4901	1.0704	0.6952	1.0649	0.2394	0.6193	0.0863	-0.4065	-2.0934	1.068	-0.395	2.6422	-0.2353	-0.4258	0.0064	-0.4564	1.296	2.2146	1.5698	-1.2663	2.1025	-0.4528	2.4101	0.0738	0.5363	-1.549	-0.8903	-1.0484	1.9359	0.043	1.036	-1.6577	-0.1191	1.8484	2.4168	-0.3071
TCGA-AB-2869-03	HIGH	-0.5204	0.8716	-2.9496	-1.0145	-0.746	0.023	-0.194	-1.058	-0.626	-0.313	-0.8625	0.5882	0.0098	0.6978	-0.079	0.7089	-0.0121	0.4857	-0.0992	-0.6006	-2.404	-0.949	0.015	1.3255	-1.8067	-1.2785	0.2881	-1.279	1.43	1.51	0.7008	-2.2088	0.8525	-1.2955	1.7141	0.536	0.0809	-1.7971	-1.3111	-2.1126	0.8549	-0.3956	0.5935	-2.3985	-0.746	1.0152	1.4893	-1.0469
TCGA-AB-2870-03	HIGH	-1.3316	1.0421	-2.665	-0.445	1.096	-0.314	-0.313	0.027	-0.143	-0.538	-0.4225	1.5356	0.1977	1.4727	0.9312	0.698	0.3576	0.5443	0.7	-0.5817	-1.857	2.735	1.181	0.9488	-1.27	-0.4818	-0.4653	0.9433	1.869	1.8934	1.5715	-0.8092	1.177	-0.4932	1.9183	-0.4514	1.3781	-1.8919	-1.2677	-0.8477	0.7091	0.0201	1.003	-1.8916	-0.1826	1.6657	0.9541	-0.4061
TCGA-AB-2871-03	HIGH	-0.1976	2.2484	-2.7223	-0.8345	-1.222	2.255	0.835	-0.109	0.363	1.552	0.0783	1.0239	0.2194	0.7434	0.5935	1.2529	0.2712	0.6276	-0.1883	-0.5462	-2.1363	1.644	-0.92	2.7222	0.4823	-1.0205	-0.211	-0.6152	2.047	2.0766	0.9624	-2.5648	1.5955	-1.1321	2.217	-0.3722	0.1864	-1.7219	-1.2456	-2.2376	1.5564	-0.1385	0.7523	-2.2597	-0.5698	1.5503	2.3464	-1.3742
TCGA-AB-2873-03	HIGH	-0.605	1.4712	-2.4473	-1.3185	1.917	1.057	0.301	-1.24	-0.4695	0.336	0.3928	0.9929	0.3511	2.1007	0.2137	0.6795	0.2492	0.5031	0.9932	-0.4267	-1.5953	3.936	1.628	1.2705	0.9117	-1.4685	0.305	-0.4157	1.684	2.0457	0.9498	0.7428	1.5215	-1.4996	2.1656	0.434	0.8468	-1.8919	-0.7883	-0.2265	1.1787	-0.4975	1.423	-1.5089	-0.8331	1.5952	0.9757	0.0129
TCGA-AB-2874-03	LOW	-1.503	-0.5058	-3.7328	-1.308	-0.08	-1.001	0.57	-1.822	-0.626	-1.52	0.1735	-0.2443	-0.547	0.7715	-0.0402	-0.0189	-0.0511	0.1444	0.0905	-0.82	-2.5368	1.353	0.483	-1.0613	0.416	-2.0236	-0.706	0.4963	1.6255	1.0114	0.2967	-1.9783	1.0368	-2.0311	1.0237	-0.7242	1.1062	-2.4637	-1.4948	-1.4748	0.7713	-0.843	0.1403	-2.581	-1.1763	0.5714	0.3681	-0.8706
TCGA-AB-2875-03	HIGH	-0.8344	1.5381	-3.0988	-0.9435	0.098	0.768	-0.712	-0.859	-0.7855	0.294	-0.0502	1.3179	-0.0901	0.6379	1.2493	0.3832	0.2546	0.5272	0.4778	-0.5926	-2.507	0.548	-0.174	1.4385	-0.1243	-1.1458	-0.2089	1.2487	1.6755	1.6186	0.7085	-2.5615	0.9268	-1.1521	1.7076	-0.2356	1.4538	-2.0906	-1.4601	-1.2795	1.1265	-0.3023	0.5165	-2.2637	-0.6031	1.3953	1.2396	-1.3118
TCGA-AB-2877-03	LOW	-1.4304	0.1612	-3.0659	-2.151	-2.242	-0.247	1.454	-2.279	-0.4125	0.145	-0.822	-0.8851	-0.6437	0.119	-1.6595	0.3539	-0.2964	0.1569	-0.0168	-0.9517	-2.536	2.224	-0.695	0.735	-1.2583	-2.4204	-1.6016	-3.2258	1.995	1.1532	0.1296	-3.7285	0.7595	-2.5216	1.1955	-1.7146	-1.4215	-2.7427	-1.2866	-3.0299	0.1155	-1.2366	-0.1254	-3.0257	-1.4339	-0.1512	0.9355	-1.3704
TCGA-AB-2879-03	LOW	-1.1972	-0.6509	-3.6489	-2.3805	-1.672	-1.361	-0.84	-2.384	-1.612	-1.158	-0.422	-0.5048	-0.6612	0.1172	-2.3947	-0.0861	-0.2622	0.302	-0.1258	-0.817	-2.4931	0.714	-0.49	-1.1618	-1.0097	-1.8324	-1.0013	-3.5029	2.1295	0.5773	0.1649	-2.8072	0.8852	-1.866	0.6891	-1.2058	-1.7504	-2.6465	-1.4662	-3.0299	0.4117	-0.9014	-0.4042	-2.581	-1.0699	-0.117	0.1181	-1.1294
TCGA-AB-2880-03	LOW	-1.9886	0.2797	-3.244	-1.4435	0.214	-1.073	0.228	-1.444	-0.608	-0.602	-0.8562	1.0689	-0.0664	1.1477	0.3243	0.1792	0.0446	0.2	0.2187	-0.8229	-2.8692	1.124	1.193	-0.376	-1.0933	-1.3168	-0.8329	0.4393	2.0345	1.0745	0.8243	-1.6295	0.57	-1.2992	1.3834	-1.0022	1.1415	-1.8991	-1.5281	-1.5261	0.4345	-0.3449	0.6006	-2.7728	-0.7766	0.9983	0.4432	-1.0349
TCGA-AB-2881-03	HIGH	-1.0038	1.5821	-2.9028	-0.5115	1.154	1.458	-0.446	-1.101	-0.7735	0.403	-0.7108	1.4333	0.2148	1.3329	0.9498	0.6775	0.3685	0.4285	0.4638	-0.488	-1.9542	2.36	1.585	1.3458	0.027	-1.0237	0.0114	0.3732	1.6735	2.0855	1.1853	-1.2481	0.757	-1.0538	2.1018	0.0766	1.2272	-1.8314	-1.3913	-1.3221	0.7372	-0.1413	1.0752	-2.0549	-0.5044	1.6186	1.5519	-0.6412
TCGA-AB-2882-03	HIGH	0.6172	1.8399	-0.345	0.3215	0.032	1.731	0.713	1.051	0.882	1.671	1.3695	0.7312	0.9783	1.4037	1.1316	1.4046	0.4413	0.7988	0.4438	-0.0852	-0.9337	1.509	1.457	2.4832	1.8487	0.7575	0.2787	0.098	2.1175	2.1101	1.719	0.0669	1.9582	0.7056	2.3452	0.3284	1.042	-0.0601	-0.314	-0.0503	1.7754	0.78	1.4364	-0.4391	0.6325	1.374	2.5034	-0.2439
TCGA-AB-2884-03	HIGH	-0.6184	1.1834	-3.1128	-1.9105	0.681	0.581	1.082	-0.391	0.3455	0.669	-0.2427	1.0595	-0.0744	1.5557	-0.1228	0.816	0.2063	0.5786	0.7775	-0.6193	-2.1319	2.079	0.865	0.902	-0.193	-2.1698	-0.0067	-0.6415	1.0665	1.6293	1.2902	-0.9738	0.8822	-2.2571	1.8322	0.0632	0.5873	-2.2342	-1.3803	-1.01	0.9385	-0.6859	0.9757	-2.4268	-1.2543	1.4916	0.6752	-0.5853
TCGA-AB-2885-03	HIGH	-0.7336	0.9931	-2.5214	0.1415	-1.209	0.948	0.644	-0.969	-0.1625	-0.593	-0.4898	0.0754	-0.022	0.5447	0.409	0.8394	0.12	0.5844	-0.089	-0.542	-2.3082	-1.077	-1.333	1.0862	-0.364	-0.6658	0.0093	-0.4023	1.968	1.5989	1.4398	-2.5312	0.5505	-0.6668	1.6953	0.1388	0.4918	-1.4607	-1.356	-2.2597	0.6179	0.0225	0.4821	-1.8162	-0.244	0.6779	1.4166	-1.0262
TCGA-AB-2886-03	LOW	-0.9208	1.1089	-3.0128	-0.6115	-0.513	0.068	-0.725	-1.13	-0.9275	-0.991	-0.567	0.8022	-0.2961	0.2831	0.7973	0.1027	0.2628	0.3388	0.142	-0.568	-2.699	-0.568	-0.154	0.8918	-0.6923	-1.1252	-0.0569	0.9078	1.701	1.1643	0.5349	-2.5629	0.5998	-1.0092	1.2947	-0.2456	1.0308	-1.7024	-1.4457	-1.587	0.7374	-0.1246	0.2192	-2.2946	-0.3501	1.1259	0.5945	-1.3689
TCGA-AB-2887-03	LOW	-0.5752	0.7166	-2.3888	-0.1845	-1.668	0.155	-0.284	-0.994	-0.639	0.167	-0.2262	0.7711	-0.0405	0.5847	0.4529	0.2202	0.0147	0.4423	0.029	-0.6093	-1.871	-1.174	-1.447	0.4032	-0.394	-0.8585	0.0033	0.0243	1.7805	1.3896	1.2949	-2.31	1.0995	-0.8543	1.3564	-0.1106	0.6867	-1.1581	-0.9578	-1.6071	1.0125	0.0155	0.4601	-1.5076	-0.2948	1.151	0.5176	-1.6706
TCGA-AB-2888-03	HIGH	-0.4728	1.7937	-2.598	-0.2155	1.717	0.977	-0.486	-0.817	-0.6515	1.753	0.0167	1.4077	0.5182	1.9534	1.1873	1.0237	0.44	0.6986	1.2585	-0.5178	-2.0603	3.967	2.009	2.2403	0.393	-1.0195	0.073	1.0704	1.6105	2.5183	1.4975	-0.4516	1.1692	-1.1707	2.5213	0.1886	1.9111	-1.644	-1.312	-0.7322	1.1819	-0.1605	1.67	-2.5658	-0.4454	1.7315	1.4602	-0.3009
TCGA-AB-2889-03	LOW	-1.3228	0.5637	-2.7043	-0.7	1.223	0.2	-1.037	-0.968	-1.0025	-0.3	-0.6862	0.9353	0.1423	1.274	0.4101	0.4134	0.0746	0.3361	0.6308	-0.5477	-1.9416	0.698	1.42	0.422	-0.1953	-0.5816	-0.3597	0.5329	1.0895	1.6587	1.4402	-1.1252	0.2333	-0.6491	1.7052	-0.2664	1.3312	-1.6759	-1.366	-1.4648	0.0955	-0.0905	0.9004	-1.9906	-0.3467	1.0992	0.7517	-0.6499
TCGA-AB-2890-03	HIGH	-0.0372	2.1627	-2.6666	-0.2505	0.39	2.55	0.578	0.001	0.2895	1.739	-0.3472	1.271	0.4197	1.35	1.2085	1.219	0.4174	0.808	0.5228	-0.4474	-2.3574	1.323	0.666	2.6753	-1.4007	-0.6835	0.185	0.0272	1.448	2.1957	1.6899	-1.4995	1.1613	-0.8168	2.3279	0.1098	1.069	-1.6799	-1.2171	-1.553	1.3778	0.1236	1.2058	-2.2545	-0.2057	1.5003	2.4314	-1.1565
TCGA-AB-2891-03	HIGH	-0.069	0.7842	-3.3263	-0.113	-0.276	-0.35	1.697	-0.517	0.59	1.226	0.5155	1.0536	-0.0495	1.1801	0.1852	0.5307	0.1295	0.5043	0.5078	-0.6211	-2.2738	1.884	-0.409	0.6812	0.804	-1.1815	-0.0853	-0.1765	2.61	1.6929	1.307	-1.1401	2.178	-1.1514	1.8123	-0.0428	0.671	-2.0542	-1.1393	-1.1777	1.5827	-0.3434	0.7651	-1.8197	-0.5222	1.5818	0.6188	-0.8912
TCGA-AB-2895-03	LOW	-1.3916	-0.3646	-3.7189	-2.456	-0.788	-1.464	0.042	-2.045	-1.0015	-1.527	-0.9498	0.0179	-0.6119	0.2457	-0.9282	0.0412	0.0046	0.23	-0.1877	-0.8039	-2.4313	0	0.102	-0.956	-0.613	-1.5224	-0.5206	-1.4523	1.833	0.6666	0.039	-2.8542	0.225	-1.4714	0.8648	-0.6926	-0.0907	-2.5445	-1.5051	-2.9037	0.1014	-0.6462	-0.1491	-2.1377	-0.8849	0.1325	-0.2094	-1.4031
TCGA-AB-2896-03	LOW	-1.4424	0.7906	-3.3438	-2.0655	0.023	-0.372	0.39	-1.353	-0.4815	-0.497	-0.4572	0.6391	-0.1729	0.8769	0.1775	0.15	0.0835	0.1987	0.0148	-0.7691	-2.6099	1.791	1.213	0.1968	-1.1123	-1.3269	-0.5069	0.1183	1.515	1.3059	1.0327	-2.4974	0.135	-1.2875	1.4888	-0.5262	0.8398	-2.2319	-1.568	-2.0787	0.5847	-0.4028	0.5426	-2.4447	-0.773	0.9561	0.6631	-0.9868
TCGA-AB-2897-03	HIGH	-0.4442	1.289	-2.3111	-1.175	0.164	0.849	-0.164	-1.311	-0.7375	-0.461	0.8048	0.4861	0.0122	0.8635	-0.3663	0.4888	0.0627	0.5228	0.1958	-0.4657	-1.6731	1.616	0.337	1.1975	1.0817	-1.2174	0.2709	-1.6729	2.254	1.5686	0.6857	-1.228	1.6665	-1.2176	1.6195	0.2572	-0.0857	-1.8647	-0.7813	-1.4911	1.4235	-0.3884	0.5816	-1.461	-0.7258	1.0077	1.3705	-0.2092
TCGA-AB-2898-03	HIGH	-0.244	2.0473	-1.9819	-0.9565	0.555	1.257	-0.33	-0.93	-0.63	-0.414	0.5493	1.9533	0.4727	1.4103	1.2823	0.9931	0.2497	0.6489	0.3207	-0.4712	-1.5186	1.067	0.787	1.4282	-1.1547	-0.7708	-0.0754	1.1915	1.54	1.8205	1.7271	-1.2704	1.7323	-0.8398	1.9822	-0.036	1.4507	-1.447	-0.5891	-0.1933	1.7285	-0.031	1.0768	-1.206	-0.245	2.2134	1.4569	-0.8943
TCGA-AB-2899-03	LOW	-1.3452	0.1779	-2.911	-1.7235	1.315	-1.342	1.678	-0.519	0.5795	-0.393	-0.5935	0.3401	-0.2696	1.4863	-0.7755	0.2227	-0.0088	0.3436	0.711	-0.5864	-2.3147	2.103	1.453	-0.4635	-0.2573	-1.6582	-0.2187	-1.174	1.5945	0.8596	0.4657	-0.0243	0.5385	-1.6475	1.2347	-0.1378	0.1859	-2.2413	-1.3462	-1.1001	0.2734	-0.6567	0.6125	-2.6966	-1.0129	0.7341	0.377	-0.6469
TCGA-AB-2901-03	LOW	-1.939	0.1996	-2.7184	-2.073	0.052	0.021	-1.258	0.926	-0.166	-1.658	-0.9285	0.0033	-0.6785	0.3935	-1.4554	0.3754	-0.1062	0.4438	0.1932	-0.8383	-2.336	1.471	-0.35	-0.0235	-0.08	-2.2725	-1.1384	-2.5325	1.3135	0.7393	0.2643	-2.1528	0.323	-2.307	0.9003	-1.5302	-1.002	-2.2373	-1.4567	-2.551	-0.0026	-1.1157	-0.2027	-2.2899	-1.5011	0.0264	0.41	-1.4118
TCGA-AB-2903-03	LOW	-1.9872	-0.9102	-3.2701	-2.2075	-1.592	-1.472	0.136	-1.572	-0.718	-3.024	-1.5203	-0.8805	-1.0127	0.0983	-2.5893	-0.2605	-0.392	-0.1547	0.3653	-1.1375	-2.5404	-1.08	0.077	-1.1225	-2.2347	-2.2143	-1.7193	-3.8074	1.3015	0.4508	0.0518	-3.8077	-0.086	-2.2441	0.5541	-2.1464	-1.7684	-2.7626	-1.3512	-3.4686	-0.662	-1.1673	-0.4798	-2.5055	-1.3034	-0.3055	-0.2929	-1.3079
TCGA-AB-2904-03	HIGH	-0.2922	1.5066	-2.1122	-0.47	-1.365	1.177	-0.091	-0.596	-0.3435	-0.184	0.636	0.7759	0.0473	0.5597	-0.0661	0.845	-0.0559	0.616	-0.1812	-0.5592	-2.0669	-0.705	-1.439	1.7042	0.9473	-1.3769	-0.6707	-1.0081	1.5235	1.8336	1.6626	-1.7436	1.3602	-1.304	1.8768	-0.555	-0.152	-1.855	-1.0377	-1.4424	1.4425	-0.3273	0.5471	-1.7835	-0.6253	1.29	1.4204	-1.0601
TCGA-AB-2908-03	HIGH	0.02	1.6743	-2.0051	-0.1595	-0.293	1.778	1.578	-1.365	0.1065	1.228	0.432	1.107	0.4435	1.092	0.3667	0.8711	0.1589	0.6889	-0.2065	-0.2438	-1.754	0.935	1.008	1.7405	0.9577	-0.2311	0.3871	-0.6621	2.3815	2.0518	1.4737	-1.4063	2.3323	-0.1612	2.0424	0.604	0.4209	-1.4837	-0.7147	-0.9411	1.7318	0.0028	0.9477	-1.0919	0.0501	1.1976	1.907	-0.4879
TCGA-AB-2909-03	LOW	-1.8488	0.0761	-3.5683	-0.9235	-0.083	-1.834	-0.864	-1.875	-1.3695	-3.024	-0.1818	0.4147	-0.4718	0.3946	0.2026	0.3181	0.1983	0.4463	0.1225	-0.5978	-2.5593	0.247	0.061	-0.1222	1.205	-1.6413	-0.1473	0.5408	2.221	0.9478	0.3155	-3.1193	0.7002	-1.5381	0.9611	-0.0942	1.108	-2.1001	-1.521	-2.4782	0.7884	-0.4463	0.0187	-2.6589	-0.6848	0.4589	-0.2919	-1.3067
TCGA-AB-2910-03	LOW	-1.7086	0.7097	-2.2173	-2.1535	2.077	-0.945	-1.839	-2.573	-2.206	-0.785	-0.6768	-0.0086	-0.3281	0.851	-0.5108	-0.0066	-0.1053	0.2853	0.2588	-0.551	-2.0466	2.112	1.675	0.0597	-1.022	-1.974	-0.153	-1.2825	1.5695	0.8462	0.655	-2.0285	0.5367	-1.9908	1.2806	-0.0846	-0.0653	-1.8897	-1.2627	-2.3129	0.264	-0.7333	0.3313	-2.0784	-1.1251	0.6363	0.6791	-0.8454
TCGA-AB-2911-03	HIGH	-0.3784	1.6347	-1.3177	-1.3665	1.354	1.046	0.285	-0.999	-0.357	0.596	0.5495	1.2052	0.5095	1.6541	0.521	0.9585	0.2468	0.6084	0.59	-0.6061	-2.0824	2.473	1.88	1.24	-0.676	-0.1958	-0.171	0.1854	2.45	1.941	1.8234	-0.5691	1.7517	-0.2174	2.1069	-0.1148	1.2375	-0.9465	-1.1641	-0.9359	1.2284	-0.0446	1.39	-2.4572	0.0009	1.5679	0.8671	-0.1798
TCGA-AB-2912-03	LOW	-0.4106	0.4003	-2.0806	-1.4165	0.257	0.22	-0.377	-0.655	-0.516	0.043	-0.4482	0.7893	0.0172	1.3812	0.0563	0.5876	-0.0203	0.2507	0.3992	-0.6498	-1.9676	1.264	0.667	-0.3765	-1.2157	-1.599	-0.603	-0.1242	1.2345	1.5287	1.3834	-1.4526	1.5328	-1.6318	1.5043	-0.6716	1.0152	-1.5023	-1.04	-1.0008	1.0458	-0.5122	0.8368	-1.6735	-0.8618	1.2673	0.0585	-1.113
TCGA-AB-2913-03	LOW	-1.4482	0.144	-3.4366	-1.9485	-1.259	-0.262	-0.248	-2.194	-1.221	-0.589	-0.6003	-0.0382	-0.4331	0.3085	-1.0005	0.3042	-0.176	0.2962	-0.51	-0.871	-2.4828	1.293	-0.833	0.1362	-1.059	-1.3095	-1.1161	-1.9389	2.247	1.1639	0.3008	-3.4042	0.9015	-1.3846	1.2542	-1.5732	-0.3262	-2.4641	-1.3713	-2.7177	0.6562	-0.6482	-0.0486	-2.5518	-0.8736	0.5474	0.4384	-1.6607
TCGA-AB-2914-03	LOW	-1.516	0.8019	-3.0437	-1.5115	0.552	0.091	-0.51	-1.504	-1.007	-0.917	-0.827	0.9189	-0.1242	1.1427	0.5094	0.5466	-0.0121	0.257	0.1922	-0.7745	-2.3815	1.126	0.911	0.599	-0.2583	-1.4369	-1.1913	0.5529	0.9	1.6099	1.3266	-1.8966	0.3762	-1.5193	1.6059	-1.2234	1.2392	-2.2097	-1.4235	-1.6815	0.5634	-0.4974	0.6779	-2.5595	-0.8279	1.4278	0.642	-0.9079
TCGA-AB-2915-03	HIGH	-0.4602	1.7424	-2.7232	-0.67	0.961	1.974	0.533	0.75	0.6415	0.085	-0.1138	1.1799	0.3582	1.4243	1.2055	0.9485	0.2213	0.7445	0.378	-0.3751	-2.3277	2.174	0.99	1.7195	1.7637	-0.6671	0.1206	0.9022	0.9085	2.0341	1.9057	-1.3635	0.9565	-0.766	2.1061	0.263	1.428	-1.7784	-1.22	-1.6123	1.2943	-0.0175	1.1209	-2.2511	-0.3066	1.5818	1.6977	-0.1856
TCGA-AB-2916-03	HIGH	-0.4358	1.5867	-2.6229	-0.2015	1.816	0.92	-1.11	-0.015	-0.5625	0.394	-0.294	1.0351	0.6365	1.9374	0.9957	0.9789	0.2108	0.646	0.8098	-0.4935	-2.1404	2.615	1.771	2.1557	-0.225	-0.849	-0.0909	0.858	1.2795	2.4176	1.2773	-1.2844	0.5992	-0.9968	2.5288	0.0324	1.6783	-1.3523	-1.2083	-1.2787	0.8814	0.0709	1.6324	-2.5026	-0.2768	1.5163	1.3411	-0.3027
TCGA-AB-2917-03	HIGH	-0.3686	0.1977	-2.8647	-0.308	-1.268	0.498	-0.428	-0.516	-0.472	-0.168	-0.4402	-0.2177	0.0998	0.9104	-0.6035	0.6263	-0.1232	0.2829	0.1728	-0.6708	-2.4619	1.659	-0.512	0.4545	0.513	-0.9986	-0.3411	-1.4271	1.5185	1.5592	1.3613	-2.1951	0.2822	-1.021	1.6125	-0.4508	0.1812	-1.4352	-0.9074	-2.5902	0.4492	-0.062	0.6555	-1.7521	-0.4494	0.3245	0.3761	-0.5655
TCGA-AB-2918-03	LOW	-2.3776	0.2303	-3.3658	-2.952	0.198	-1.87	1.511	-1.29	0.1105	-1.792	-0.1182	0.6783	-0.3536	0.8953	0.313	-0.1287	-0.1706	0.3208	0.2035	-0.7195	-2.3059	1.44	1.006	-1.336	0.533	-1.7125	-1.0221	0.8361	1.579	0.895	1.0571	-2.0286	0.4968	-1.7469	1.0108	-1.0784	1.3831	-2.5832	-1.3658	-1.4519	0.6312	-0.7268	0.3404	-2.5456	-1.0217	1.1632	-0.3278	-0.8727
TCGA-AB-2919-03	LOW	-1.1362	0.2465	-3.3331	-1.897	-2.29	-0.536	-1.049	-2.079	-1.564	-1.473	-1.1075	-0.5132	-0.6729	0.0401	-1.6157	0.1014	-0.1091	0.1946	-0.1183	-0.8282	-2.4099	-3.434	-1.07	0.423	-2.0477	-2.2151	-0.7117	-2.7938	2.3175	0.9437	0.458	-3.3484	1.548	-2.2588	0.9737	-0.7894	-1.3268	-2.4388	-1.5282	-2.7757	0.3805	-1.0369	-0.2213	-2.4653	-1.2021	0.248	0.0549	-1.5599
TCGA-AB-2920-03	HIGH	-0.8712	1.2924	-3.2164	-1.553	-0.433	0.594	1.136	-1.535	-0.1995	0.219	0.562	0.8053	-0.3552	0.4912	0.1397	0.2747	0.3678	0.6435	-0.3197	-0.5007	-2.32	0.749	-0.105	0.8712	1.6963	-1.8308	-0.3306	-0.4867	2.188	1.3879	1.3959	-2.5926	2.1208	-1.7397	1.4422	-0.4724	0.1371	-2.4418	-1.4502	-2.1727	1.566	-0.6996	0.2498	-2.2753	-0.8724	1.1962	1.0929	-1.0351
TCGA-AB-2921-03	LOW	-1.1286	1.1687	-3.1383	-1.6955	0.503	-0.178	-0.84	-1.87	-1.355	-0.563	-0.3478	1.3762	0.0694	1.2858	0.5831	0.4273	-0.0411	0.4776	0.1928	-0.5977	-2.5543	2.113	1.091	0.7072	-0.2687	-1.298	0.0897	0.7164	1.6455	1.6436	1.1251	-1.9649	0.7148	-1.3222	1.7904	0.1002	1.5729	-2.2148	-1.4006	-1.2192	0.938	-0.3169	0.8542	-2.5743	-0.5714	1.5718	0.7769	-0.5884
TCGA-AB-2924-03	LOW	-1.515	0.61	-2.7337	-1.749	1.421	-0.675	0.005	-1.528	-0.7615	-0.045	-0.1035	0.2735	-0.0727	1.4342	-0.2923	0.43	-0.0355	0.4029	0.516	-0.7296	-2.4649	2.752	1.519	0.0995	0.0993	-1.4214	-0.0447	-0.3619	1.097	1.3338	0.8932	-2.1425	0.4885	-1.4663	1.6438	0.068	0.8891	-2.0672	-1.3517	-1.7804	0.7304	-0.5184	0.8173	-2.9516	-0.921	1.0318	0.5123	-0.4147
TCGA-AB-2925-03	LOW	-1.3256	-0.0077	-2.6664	-2.599	1.775	-1.115	-0.615	-2.064	-1.3395	-1.597	-0.5565	0.2943	-0.2766	1.3628	0.0393	-0.0766	-0.1855	0.328	0.7467	-0.6281	-2.2862	2.41	1.778	-1.0875	-1.255	-1.7007	-0.2171	0.4444	1.0065	0.9726	0.5558	-1.2731	0.441	-1.8624	1.28	-0.1224	1.2661	-2.3121	-1.3418	-0.7578	0.3865	-0.6292	0.6462	-2.2885	-0.9596	0.8805	0.4228	-0.3456
TCGA-AB-2927-03	HIGH	0.265	2.0864	-1.3618	-0.819	1.042	1.289	0.273	-0.788	-0.2575	1.335	0.2985	1.6241	0.5855	1.5346	2.0124	1.28	0.3441	0.9564	0.9835	-0.2338	-1.4163	0.983	1.041	2.196	0.8483	-0.8069	0.4807	1.8539	1.942	2.181	2.1322	-0.2099	1.8592	-0.8975	2.2707	0.5012	1.9632	-1.1349	-0.401	-0.0879	1.8185	0.1061	1.4204	-0.8772	-0.1909	2.2158	1.6138	-0.8352
TCGA-AB-2928-03	LOW	-1.94	-0.1526	-3.4877	-1.2425	-1.174	-0.594	-0.022	-0.589	-0.3055	-1.46	-0.1395	-0.5335	-0.7273	0.0109	0.1747	-0.1289	-0.171	0.1921	-0.2752	-0.647	-2.4036	-0.621	-1.089	-0.4238	1.4237	-1.809	-0.7339	0.3662	2.213	0.7813	0.7934	-3.5228	0.4495	-1.7713	0.6948	-0.7958	0.8828	-2.2752	-1.5254	-2.2793	0.2931	-0.7217	-0.2461	-2.2063	-1.0184	0.2007	0.211	-1.881
TCGA-AB-2929-03	HIGH	0.0446	1.3984	-2.0359	0.447	-0.699	-0.515	-0.174	-0.464	-0.319	1.041	-0.522	0.7781	0.467	1.0763	0.6103	1.2218	0.1164	0.789	0.1328	-0.5082	-2.2123	-0.396	0.074	1.7812	-1.191	0.3835	-0.0856	-0.273	1.115	2.0675	2.0172	-0.7891	0.5247	0.3727	2.1225	-0.1612	0.5324	-0.5995	-1.2473	-1.4456	0.9371	0.5546	1.0808	-1.8927	0.4073	1.2415	1.3457	-0.5105
TCGA-AB-2930-03	LOW	-1.2858	0.6866	-3.157	-1.7155	-0.835	-0.666	0.314	-0.927	-0.3065	-0.784	-0.8365	1.1305	-0.1684	0.8831	0.6813	0.2402	-0.1915	0.1662	0.0258	-0.8458	-2.8138	0.546	0.279	-0.0098	-1.628	-1.3185	-0.3847	0.8407	1.5715	1.1558	1.4174	-2.4719	0.4	-1.3311	1.4468	-0.4658	1.2704	-2.0106	-1.465	-1.7817	0.5895	-0.402	0.4777	-2.7144	-0.6849	1.4162	0.7682	-0.8235
TCGA-AB-2931-03	LOW	-1.6208	0.1092	-3.1619	-1.998	-0.039	-0.375	-0.489	-1.099	-0.794	-0.862	-0.7022	0.0659	-0.4367	0.5517	-0.287	0.1755	0.0099	0.2854	0.3057	-0.6938	-2.4636	0.682	0.255	-0.2712	-0.6587	-1.7462	-0.3611	-0.6971	1.167	0.8774	0.3757	-2.7695	0.0175	-1.7408	1.199	-0.4614	0.2888	-2.2214	-1.4138	-2.1919	0.3584	-0.5474	0.2078	-2.2674	-0.9241	0.518	0.428	-1.0039
TCGA-AB-2932-03	LOW	-1.0012	0.3894	-1.7139	-1.5205	2.004	-0.584	-1.367	-2.878	-2.1225	-1.045	-0.1045	0.205	0.1469	1.7821	-0.0771	0.006	0.1816	0.3116	0.952	-0.4705	-2.0679	3.747	2.246	-0.6695	-0.479	-0.9461	0.4663	-0.1217	1.2545	1.114	0.2287	-0.9586	0.9712	-0.9852	1.4561	0.568	1.1851	-1.4127	-1.2974	-0.5988	0.5804	-0.2669	1.063	-2.3635	-0.5559	1.0174	0.4909	-0.3407
TCGA-AB-2933-03	HIGH	-0.2678	1.1291	-2.3646	-0.47	0.36	0.435	-0.473	-1.022	-0.7475	-0.142	0.4805	1.3698	0.4997	1.5305	1.2469	0.9997	0.1552	0.4943	0.4503	-0.5446	-2.1101	2.475	1.142	0.7617	-0.1393	-0.2278	-0.252	1.5695	0.8125	2.0035	2.5658	-2.0147	0.4632	-0.3185	2.1516	0.0324	1.9252	-1.1231	-1.0082	-0.9943	1.1238	0.1217	1.3326	-2.0332	-0.0175	1.8677	0.7347	-0.3134
TCGA-AB-2934-03	HIGH	-0.8046	1.3792	-2.6839	-0.5125	0.919	-0.315	-0.136	0.333	0.0985	0.624	0.4148	1.5564	0.4718	1.6319	0.9325	0.9561	0.3178	0.6799	0.6108	-0.5644	-2.1421	3.27	1.506	1.0365	0.0257	-0.0492	0.274	0.7083	3.0575	1.8516	1.9157	-1.2622	1.3958	-0.118	2.0131	0.2276	1.4707	-1.4158	-1.1923	-0.7857	1.084	0.1646	1.2397	-2.1496	0.0595	1.863	0.6857	-0.7015
TCGA-AB-2935-03	HIGH	0.6378	1.8834	-1.2014	0.0375	0.064	2.025	0.482	0.173	0.3275	1.486	0.9998	1.0373	0.6042	1.5211	0.5392	1.234	0.3186	0.7409	0.3792	-0.1793	-1.5202	2.342	1.118	2.0735	1.305	-1.1528	-0.2009	-0.9545	1.0325	2.0459	2.0018	-0.4136	1.4405	-1.3028	2.2316	-0.2946	0.5913	-0.8224	-0.4453	-0.5963	2.2625	-0.0097	1.3492	-1.216	-0.4808	1.7209	2.3755	-0.1618
TCGA-AB-2936-03	HIGH	-0.7224	1.9168	-2.6674	-0.528	-1.047	1.361	-0.128	0.009	-0.0595	0.763	-0.2942	1.1367	0.2519	0.9194	0.8907	0.9101	0.2481	0.5652	0.2577	-0.6531	-2.1983	-0.487	-0.644	2.0985	-0.7613	-0.7641	0.0143	0.1482	1.4335	2.1152	1.6076	-2.0491	1.1373	-0.7408	2.064	-0.186	0.7917	-1.5314	-1.0726	-1.5389	1.1352	0.0789	0.837	-1.9053	-0.2146	1.6976	1.5052	-1.1926
TCGA-AB-2937-03	LOW	-1.2704	1.025	-3.2679	-1.621	0.72	0.332	0.449	-2.189	-0.87	-0.677	0.1548	0.6889	-0.1541	0.3621	1.1774	-0.0319	0.373	0.472	-0.136	-0.3934	-2.1087	0.368	0.789	0.7775	-0.8473	-0.1559	0.2626	1.7624	1.095	1.3861	0.4329	-2.5783	0.4432	-0.0709	1.3203	0.4414	1.52	-2.3024	-1.4025	-1.3746	0.9898	-0.0334	0.3574	-1.9628	0.1928	0.9285	0.6499	-1.1675
TCGA-AB-2938-03	HIGH	0.6472	1.627	-0.2081	0.0655	0.884	1.68	0.886	1.955	1.4205	1.274	0.6635	0.7639	0.7496	1.0239	0.2379	0.9714	0.1786	0.5473	0.3767	-0.1015	-1.0327	-0.546	-0.355	1.7098	0.4043	0.0465	-0.2091	-0.5505	0.9205	1.5099	1.1391	0.3296	1.4222	-0.0443	1.8448	-0.2016	0.3424	-0.3698	-0.3149	0.0935	1.647	0.2666	0.9205	0.0642	0.0686	1.4478	1.5878	-0.8563
TCGA-AB-2939-03	LOW	-1.6888	0.0673	-2.7204	-2.419	-0.21	-0.424	-0.579	-1.602	-1.0905	-2.515	0.0593	0.5077	-0.2247	0.8321	-0.6873	0.1232	0.2012	0.3774	-0.095	-0.6513	-1.9218	1.46	1.639	-0.5335	0.267	-1.6624	-0.6497	-1.005	1.7765	1.2886	1.295	-1.8997	0.9152	-1.6308	1.5008	-0.84	-0.0324	-2.4326	-1.2046	-1.8062	0.9738	-1.1082	0.3069	-1.993	-1.0909	0.7934	0.2619	-0.9841
TCGA-AB-2940-03	HIGH	-0.786	1.3056	-2.4114	-1.781	-0.03	0.38	-0.405	0.133	-0.136	-0.882	0.077	0.8007	0.1448	1.2208	0.1796	0.5451	0.1217	0.4545	0.447	-0.7375	-2.2571	1.469	0.809	1.4285	-0.3463	-1.4452	-0.6686	-0.3835	1.2395	1.7508	1.2431	-1.434	1.5162	-1.4701	1.9592	-0.6834	0.5623	-1.9014	-0.9686	-1.1413	1.5435	-0.4328	0.8135	-1.7416	-0.7606	1.3119	1.3475	-0.5824
TCGA-AB-2941-03	HIGH	-0.6916	0.3596	-3.1341	-1.1135	-1.163	-0.479	-0.7	2.078	0.689	0.828	-0.9492	0.29	-0.279	0.5626	-1.1575	0.3628	0.0333	0.3841	0.368	-0.5434	-2.2169	0.806	-1.182	0.471	-0.708	-1.2265	-0.3913	-2.0809	0.831	0.9154	0.7136	-1.3293	0.1975	-1.3068	1.1731	-0.4632	-0.7934	-1.8231	-0.9573	-2.0459	0.4215	-0.4927	0.0586	-1.5311	-0.6168	0.5932	-0.1163	-0.5897
TCGA-AB-2942-03	HIGH	-1.2586	1.0169	-3.0077	-1.15	1.064	0.266	-0.039	-0.444	-0.2415	-0.149	-0.4352	1.2104	-0.0576	1.2266	0.3807	0.348	0.1741	0.423	0.5742	-0.6798	-2.1735	2.425	1.699	0.6595	-0.1157	-1.416	-0.3093	0.0878	1.354	1.8111	1.4857	-1.6865	0.6617	-1.4396	1.7983	-0.168	1.036	-2.2684	-1.3701	-1.5781	0.676	-0.4774	0.8509	-2.4249	-0.7641	1.3597	0.7921	-0.7569
TCGA-AB-2943-03	HIGH	-0.0432	2.2362	-2.3316	-0.3935	-0.681	1.635	0.215	-0.468	-0.1265	1.784	-0.0842	1.4851	0.3992	1.0683	0.9608	1.1956	0.271	0.728	0.0268	-0.48	-1.9299	0.19	-0.148	2.594	-0.2	-0.9147	0.071	-0.0845	1.7345	2.3399	1.6765	-1.6388	1.5788	-0.99	2.4648	0.1824	0.7723	-1.6749	-0.7452	-1.1237	1.6239	-0.0751	1.0607	-1.4338	-0.345	1.8777	2.1691	-0.7434
TCGA-AB-2944-03	LOW	-1.7882	0.4486	-3.001	-0.3135	-0.535	-0.914	2.335	-0.667	0.834	-1.332	0.2385	0.6895	-0.1925	0.6575	0.4611	0.1932	-0.1629	0.5175	0.1185	-0.4278	-2.3358	1.076	0.232	-0.7123	2.436	-1.1292	-0.2629	0.7349	1.3995	1.3594	1.2071	-1.8354	0.446	-1.0767	1.2003	-0.551	1.2539	-1.7085	-1.3831	-1.7158	0.9654	-0.2744	0.4583	-1.9789	-0.3452	0.859	0.2092	-0.7221
TCGA-AB-2946-03	LOW	-1.259	1.1161	-2.2613	-1.445	0.531	-0.096	0.288	-0.331	-0.0215	-1.063	0.467	0.9714	0.1597	1.4071	0.6462	0.6244	0.0929	0.3999	0.339	-0.5829	-2.324	1.322	1.424	0.897	0.635	-1.0313	-0.44	0.5711	1.478	1.6533	0.7648	-1.465	1.3618	-1.0295	1.8096	-0.552	1.2889	-1.8065	-0.9877	-0.7267	1.2653	-0.2617	0.8686	-1.5917	-0.5506	1.4115	0.9344	-0.7015
TCGA-AB-2948-03	HIGH	-0.5962	1.3026	-2.6556	-0.8955	1.127	0.395	0.296	-1.092	-0.398	0.287	0.2202	1.0712	0.2331	1.5972	0.7518	0.7295	0.4049	0.6172	0.6075	-0.5091	-1.7788	2.762	1.632	0.9895	0.845	-0.9772	0.1394	0.7763	1.463	1.8582	0.9837	-1.6078	1.2855	-1.0187	1.9699	0.2584	1.4322	-1.8685	-0.9125	-1.1202	1.09	-0.2778	1.1287	-1.7708	-0.5191	1.659	0.9118	-0.1222
TCGA-AB-2949-03	LOW	-0.8872	0.7959	-3.0593	-0.986	-0.143	-0.436	0.612	-1.509	-0.4485	-0.089	0.5888	1.2161	0.1833	1.0078	0.5578	0.4844	-0.0909	0.558	0.1312	-0.3447	-1.8828	1.661	0.862	-0.2088	2.2107	-1.0303	-0.145	0.3853	1.8325	1.3567	1.8285	-2.1468	0.654	-1.0138	1.4439	-0.1434	1.2778	-1.6286	-0.9887	-1.4654	0.9954	-0.1326	0.6938	-1.6163	-0.3215	1.1914	0.5255	-0.6119
TCGA-AB-2950-03	LOW	-0.9776	0.7056	-2.7566	-1.69	-1.088	0.218	-0.546	-2.135	-1.3405	-0.395	0.0102	0.5839	-0.4528	0.3593	0.6666	0.1581	0.117	0.3486	0.526	-0.405	-1.9872	0.43	-1.545	0.5002	0.0027	-1.6421	-0.6577	0.6803	1.209	0.9766	0.5378	-1.8889	1.121	-1.6373	1.0537	-0.7112	1.1542	-1.8612	-0.9315	-1.2693	1.0855	-0.5482	0.0518	-1.2706	-0.8119	1.0231	0.553	-1.3527
TCGA-AB-2952-03	HIGH	-0.2876	2.1264	-1.9756	-0.0855	0.802	1.419	0.936	-0.164	0.386	0.752	0.761	1.6855	0.5268	1.4404	1.1198	0.7438	0.4334	0.9512	0.5263	-0.316	-1.6895	2.891	1.665	1.827	0.9577	0.4227	0.2564	0.5647	1.6105	2.0741	2.2835	-0.2079	1.8782	0.3561	2.159	0.5876	1.1858	-1.3471	-0.8949	-0.7722	1.549	0.2449	1.2727	-1.6877	0.2832	1.9002	1.535	-0.3555
TCGA-AB-2954-03	LOW	-1.8398	0.3884	-3.618	-2.0525	1.344	-0.769	-0.924	0.307	-0.3085	-1.276	-0.6295	1.0275	-0.3009	1.3992	0.5027	0.2798	0.2073	0.4719	0.666	-0.6394	-2.1491	1.082	1.526	0.2772	0.5707	-1.7348	-0.2169	0.6734	1.128	1.5923	1.1244	-0.9839	0.0248	-1.8489	1.5645	-0.1534	1.2642	-2.4591	-1.473	-1.3129	0.348	-0.6437	0.7856	-2.5088	-1.0013	1.2048	0.2861	-0.5894
TCGA-AB-2955-03	LOW	-1.6388	0.0899	-3.6521	-1.1215	-1.361	-0.697	1.032	0.058	0.545	-1.12	-1.3558	-0.0795	-0.4055	0.4896	-0.0287	0.075	-0.3173	-0.2119	-0.3205	-1.0239	-3.2864	-2.078	0.715	0.6775	-2.065	-1.8117	-0.9414	-0.3768	1.749	1.2618	0.5571	-3.0138	0.4035	-1.5578	1.4154	-0.9892	0.7681	-1.9561	-1.5324	-2.313	0.1372	-0.4577	0.2137	-2.7697	-0.9148	0.7034	0.3159	-1.8647
TCGA-AB-2956-03	LOW	-1.1448	0.8494	-2.2657	-1.832	1.04	-0.554	0.14	-1.767	-0.8135	0.037	-0.9268	0.5951	-0.1164	1.3188	-0.309	0.6495	-0.1486	0.2438	0.8932	-0.5003	-2.3664	2.353	1.612	0.2562	-1.7067	-1.6049	-0.1649	-1.2586	1.3015	1.3674	1.1361	-2.1118	0.5232	-1.5962	1.6027	-0.1176	0.023	-1.8388	-1.2164	-1.9265	0.3525	-0.5128	0.6586	-2.9804	-0.7887	1.1981	0.6216	-0.4067
TCGA-AB-2959-03	HIGH	0.0108	1.2586	-2.0824	0.0535	-1.337	0.998	-1.334	0.442	-0.446	0.657	0.2105	0.9849	0.3803	0.8038	1.0483	0.9096	-0.1368	0.615	0.1658	-0.615	-2.1935	-2.289	-0.888	1.4595	0.0357	-0.2191	-0.4916	0.778	1.7865	1.8924	1.9782	-2.4314	1.2597	-0.2195	1.9145	-0.4162	1.2422	-1.1926	-1.0614	-1.704	1.1821	0.3175	0.766	-1.9511	0.0828	1.4769	1.3397	-1.6925
TCGA-AB-2963-03	LOW	-1.9894	-0.0703	-3.3862	-1.8665	0.376	-1.653	-1.962	-1.687	-1.8245	-1.278	-0.3408	-0.0427	-0.336	1.1468	-1.0498	0.2093	-0.0852	0.0872	0.0573	-0.7796	-2.6844	1.934	0.735	-0.6288	-0.2963	-2.0844	-1.217	-1.0708	0.962	0.9416	0.6839	-1.4769	0.544	-1.9953	1.2412	-1.3268	0.3718	-2.3357	-1.4383	-1.427	0.441	-0.8887	0.4079	-2.7638	-1.171	0.6342	-0.4585	-0.4235
TCGA-AB-2964-03	LOW	-0.955	0.8475	-2.6551	-0.801	-1.639	0.25	-0.88	-0.69	-0.785	0.053	-0.309	0.2664	-0.433	0.4325	-1.1543	0.227	-0.1689	0.3341	-0.1588	-0.7304	-2.1544	0.443	-0.922	0.9148	-0.563	-1.7793	-1.0663	-2.0448	1.8135	1.059	0.5624	-2.5454	1.362	-1.7744	1.2499	-1.133	-0.5942	-1.9931	-0.7678	-1.849	1.0334	-0.6545	0.1814	-1.6392	-0.9668	0.7769	0.5706	-1.2333
TCGA-AB-2965-03	LOW	-0.935	0.3471	-2.0852	-1.569	0.926	-0.273	-1.306	-1.902	-1.604	-1.427	-0.1398	0.2825	0.0751	1.4408	-0.2447	0.1347	-0.1589	0.3442	0.4308	-0.5555	-2.2797	2.814	0.666	-0.2368	0.736	-1.6304	-0.6719	-0.0544	0.961	1.2865	0.7989	-1.6869	0.803	-1.6777	1.5107	-0.5264	1.1179	-1.7051	-1.1916	-1.0111	0.7631	-0.4543	0.8488	-2.1541	-0.9241	1.0199	0.2193	-0.5476
TCGA-AB-2966-03	HIGH	-0.7276	0.8443	-3.6766	0.243	-2.661	0.299	-0.926	-0.606	-0.766	-1.126	0.5542	0.3811	0.1867	0.259	0.0162	0.6948	-0.1059	0.2364	-0.4868	-0.7879	-3.1311	-1.865	-0.99	1.1128	-1.6617	0.9752	-0.513	-0.7335	1.9085	1.5114	0.9504	-3.2522	1.4535	1.0416	1.6285	-0.5872	0.2312	-1.9601	-1.6994	-2.4386	1.113	0.5205	0.3216	-2.7106	0.7826	1.1194	0.7478	-1.9141
TCGA-AB-2967-03	LOW	-1.1212	0.6798	-2.4124	-2.027	1.169	-0.808	-1.123	-1.134	-1.1285	-1.836	0.9832	0.1211	-0.0673	1.4281	-0.3845	0.2514	0.0223	0.2355	0.5533	-0.6256	-1.9017	3.108	1.245	0.1052	0.4803	-1.6309	-0.3371	-0.592	0.907	1.2996	0.6646	-1.3821	0.6225	-1.6245	1.5832	-0.3952	0.6726	-2.2701	-0.7516	-1.1398	1.2227	-0.6531	0.7292	-1.837	-1.0176	1.0678	0.3808	-0.3655
TCGA-AB-2969-03	LOW	-1.0208	0.2316	-1.5418	-1.2315	1.516	-1.075	-0.619	-2.411	-1.515	-2.107	-0.2882	0.44	-0.0237	1.5773	0.0891	-0.1311	-0.0739	0.2452	0.4942	-0.6263	-2.2711	2.458	1.636	-0.751	-1.167	-1.3449	-0.2256	0.695	0.6195	1.2677	0.688	-1.6376	-0.0128	-1.3775	1.5122	0.1364	1.4558	-1.2835	-1.5252	-1.1049	0.358	-0.458	1.0291	-2.4399	-0.8179	1.0753	-0.0027	-0.4916
TCGA-AB-2970-03	HIGH	-0.7668	0.7342	-2.4247	-1.391	0.439	0.378	-1.338	-0.944	-1.141	-0.3	0.0453	1.1192	0.2682	1.4191	0.8737	0.7295	0.0415	0.3573	0.4842	-0.7284	-1.7382	0.964	0.462	0.4718	-0.635	-1.1302	-0.6964	1.0544	1.5095	1.6221	1.9404	-1.2405	1.2545	-1.211	1.7445	-0.7726	1.5255	-1.7148	-0.8132	-0.6141	1.0881	-0.3161	0.9672	-1.3276	-0.5567	1.8267	0.5712	-0.9832
TCGA-AB-2971-03	HIGH	0.1458	1.3903	-0.817	0.4455	0.925	1.036	0.676	-0.831	-0.0775	1.717	0.001	0.8165	0.5683	1.612	0.5914	0.9036	0.1314	0.5178	0.5638	-0.5468	-2.1006	2.754	1.31	1.774	-1.589	-1.1955	0.133	0.2215	1.8135	2.1208	1.2326	-1.4036	1.4018	-1.1928	2.1588	0.3162	1.3167	-0.1487	-0.9143	-0.9746	1.0068	0.1064	1.5341	-2.4463	-0.5109	1.3777	1.1314	-0.5505
TCGA-AB-2972-03	HIGH	-0.8188	0.8478	-2.5878	-1.4865	-1.382	0.341	0.159	-1.136	-0.4885	0.858	0.1288	-0.3276	-0.1433	0.2053	-0.8229	0.7015	-0.1849	0.3535	-0.4463	-0.7034	-2.4696	0.77	-0.939	1.4272	0.372	-0.8455	-0.8727	-2.1226	0.995	1.2395	0.3239	-2.9874	0.8555	-0.8896	1.3694	-0.9866	-0.8393	-1.8217	-1.2145	-2.4855	1.0657	-0.3717	0.1682	-2.2727	-0.6089	0.529	0.9043	-1.3052
TCGA-AB-2973-03	HIGH	-0.2006	1.9322	-2.0522	-0.829	1.528	1.288	-0.232	-0.586	-0.409	-0.555	0.4975	1.3173	0.4974	2.0068	0.6714	0.8124	0.3879	0.4572	0.7483	-0.5807	-2.0989	3.178	2.076	1.611	-0.2397	-1.1189	-0.0493	0.2797	1.4445	2.2498	0.8677	-0.9011	1.4652	-1.1582	2.4116	-0.0126	1.4042	-1.3882	-1.0806	-0.6764	1.5137	-0.1245	1.574	-2.2977	-0.5879	1.9166	1.2355	-0.5028
TCGA-AB-2975-03	LOW	-1.0086	0.6617	-2.871	-1.577	-0.592	0.976	1.543	-0.71	0.4165	-0.58	0.4893	0.2133	-0.3699	0.6771	0.1143	0.2956	0.0233	0.495	-0.3222	-0.6309	-2.4821	1.876	0.365	0.8252	1.422	-1.854	-0.837	-0.2918	2.1715	1.3265	0.1511	-2.458	1.8432	-1.784	1.3047	-0.8114	0.6223	-2.2904	-1.1834	-1.8264	1.48	-0.4894	0.339	-2.5456	-0.8274	0.8986	1.3126	-1.2221
TCGA-AB-2976-03	LOW	-0.8312	0.2635	-3.0822	-2.012	-0.456	-0.642	-0.525	-1.012	-0.7685	0.307	-0.0347	0.6649	-0.5262	0.5485	-0.7994	0.2225	-0.2466	0.2796	-0.1093	-0.8819	-2.6225	1.421	0.173	-0.0237	0.4907	-2.2568	-1.3867	-1.0951	1.2575	0.908	0.5806	-2.9257	0.6055	-2.3552	1.2052	-1.6626	0.3054	-2.6742	-1.2374	-2.013	1.0252	-0.8858	0.0539	-2.2479	-1.4922	0.7101	-0.2441	-1.0265
TCGA-AB-2977-03	HIGH	-1.0828	1.7849	-2.8623	-1.844	0.712	-0.13	1.316	-0.953	0.1815	0.37	0.623	1.2953	0.1732	1.2993	0.1687	0.5528	0.077	0.5541	0.4482	-0.4794	-2.2328	3.116	2.872	1.5727	1.881	-0.5923	0.6019	0.0674	2.0775	2.004	1.073	-1.3411	1.2195	-0.6168	1.943	0.7894	0.9118	-2.0345	-1.4627	-1.0146	1.126	-0.358	1.1618	-2.5018	-0.1082	1.1929	0.943	-0.516
TCGA-AB-2978-03	HIGH	0.1614	1.4011	-2.0519	0.0315	0.389	1.033	-0.074	-0.865	-0.4695	0.539	0.7048	0.7023	0.4575	1.2411	0.9138	0.9755	0.0855	0.4337	0.2185	-0.2238	-1.7743	2.228	0.485	1.6033	1.3967	-0.5677	-0.0661	0.6289	1.013	1.8864	1.0429	-1.6745	1.7357	-0.6137	1.9875	0.0604	1.1193	-1.335	-0.6283	-0.9161	1.7282	-0.0291	1.1204	-0.9354	-0.1295	1.4376	1.3918	-0.4234
TCGA-AB-2979-03	HIGH	-1.6428	1.0954	-3.0042	-1.813	-0.276	0.301	0.191	-1.599	-0.704	-0.334	-1.0633	1.1368	-0.0653	0.991	0.7873	0.2266	0.2793	0.4579	0.0085	-0.6115	-2.1331	0.206	1.876	0.6465	-1.76	-1.2628	-0.0224	0.7159	2.0015	1.4561	1.4347	-1.7335	0.984	-1.1499	1.6951	-0.0162	1.1392	-2.0445	-1.1577	-1.1341	0.6957	-0.5109	0.6677	-1.885	-0.6548	1.4271	0.9757	-1.1183
TCGA-AB-2981-03	LOW	-0.4934	0.3997	-1.241	1.717	2.042	-1.364	0.208	0.576	0.392	0.356	-0.1383	0.9959	0.7779	2.157	1.0099	0.3502	0.2392	0.6555	0.9595	-0.3399	-2.5812	3.106	2.274	-0.131	0.5463	0.5178	0.7493	1.5693	0.9205	1.8372	0.9963	0.4295	-0.1285	0.5024	2.0431	0.996	2.2561	0.8457	-1.4652	-0.292	0.3499	0.9157	1.9713	-2.9554	0.52	1.4569	0.5523	-0.2817
TCGA-AB-2983-03	HIGH	-0.3956	1.1542	-2.2306	-1.366	0.161	0.598	-0.228	-0.892	-0.56	-0.522	0.3648	1.3175	0.2738	1.3267	0.9349	0.9972	0.0631	0.4997	0.6917	-0.6938	-1.9704	-0.529	0.632	0.9525	0.0383	-1.2659	-0.1506	0.7861	1.405	1.6856	2.1681	-0.9884	1.1145	-1.2512	1.8897	-0.292	1.4053	-1.9591	-0.7545	-0.4326	1.2962	-0.1926	0.9212	-1.5653	-0.5024	1.8791	0.5262	-0.9256
TCGA-AB-2984-03	LOW	-0.944	-0.1474	-3.094	-3.1265	-1.441	-1.093	0.683	-2.505	-0.911	-1.757	0.3212	-1.0275	-0.758	0.0309	-2.1581	-0.1487	-0.0746	0.2087	-0.1253	-0.7812	-2.2722	-0.505	1.223	-0.264	-0.8387	-2.3338	-1.11	-2.8291	0.6115	0.8577	0.4458	-3.2975	0.8145	-2.2125	0.6386	-1.1586	-1.1457	-3.0435	-1.4249	-2.784	0.7598	-1.5687	-0.1916	-2.4591	-1.2339	0.0442	0.0317	-1.8349
TCGA-AB-2985-03	HIGH	0.26	1.7953	-0.703	-0.4895	1.975	1.556	0.8	-1.722	-0.461	0.773	0.3195	0.9318	0.6783	1.8333	0.9741	1.0383	0.1797	0.4354	0.4633	-0.3359	-1.8875	2.331	2.216	1.8045	0.465	-0.9234	0.4349	0.6129	1.253	2.2457	1.0762	-1.2958	1.0605	-0.9963	2.3632	0.6376	1.6063	-0.9454	-1.0614	-0.5719	1.2763	0.0582	1.5681	-1.839	-0.3723	1.5398	1.631	-0.1328
TCGA-AB-2986-03	LOW	-0.9894	1.2413	-2.9068	-1.4385	-0.583	0.511	-0.17	-3.333	-1.7515	-3.024	0.2578	-0.1662	-0.1032	0.5994	0.0188	0.4036	-0.108	0.3444	-0.5165	-0.613	-2.9354	2.394	1.284	1.186	1.0823	-1.0529	-0.525	-0.7404	1.1365	1.3962	0.321	-2.8637	0.5285	-1.0298	1.6088	-0.5762	0.5295	-2.0305	-1.7563	-2.3342	0.9928	-0.3886	0.5581	-3.169	-0.5032	0.5044	1.3392	-0.6309
TCGA-AB-2987-03	HIGH	0.2522	2.5071	0.4994	0.761	2.265	1.786	1.553	-1	0.2765	2.024	0.0898	1.8496	1.2165	2.5141	1.5473	1.3005	0.4952	0.8429	0.7023	-0.0222	-1.2022	3.536	2.275	2.6178	0.668	-0.1075	0.5253	1.0031	0.584	2.7112	0.7585	1.487	0.9882	-0.2185	2.8263	0.664	1.9568	0.1865	-0.6365	0.6241	1.4799	0.5636	2.2783	-1.0055	0.1502	2.2239	2.1899	-0.4872
TCGA-AB-2988-03	LOW	-1.4214	0.3677	-3.151	-2.3115	-0.562	-1.339	0.816	-1.632	-0.408	0.38	-0.2042	0.5671	-0.3474	0.6099	-0.4468	0.1333	0.0171	0.2444	-0.0825	-0.8448	-2.6904	2.344	0.276	-0.4552	-0.335	-1.2569	-0.8794	-0.7476	1.5255	0.8681	0.7721	-2.4938	0.4465	-1.2942	1.1307	-0.8524	0.4291	-2.2098	-1.6236	-2.075	0.6511	-0.4007	0.2675	-2.5161	-0.7296	1.0408	0.2981	-1.1287
TCGA-AB-2990-03	HIGH	-0.448	1.3317	-2.824	-1.929	-1.07	0.819	0.592	-1.475	-0.4415	-0.289	0.3072	0.4998	-0.2732	0.6011	-0.577	0.721	0.0724	0.4028	0.2893	-0.65	-2.3231	0.509	0.22	1.164	0.007	-2.1899	-0.7836	-1.9478	2.203	1.5387	0.8288	-2.7884	2.447	-2.1924	1.558	-0.8276	-0.4262	-2.4808	-1.2839	-2.2037	1.5582	-0.8898	0.4105	-2.3858	-1.1561	1.2107	1.5359	-0.7193
TCGA-AB-2992-03	HIGH	-0.0256	1.4302	-1.8692	-0.3655	0.339	0.732	-0.203	-0.257	-0.23	-0.691	0.7158	1.1545	0.4597	1.5582	0.1545	0.77	0.3125	0.6147	0.7408	-0.3562	-1.3277	1.995	1.042	1.1905	1.4463	-0.8775	0.2277	-0.6668	2.1025	1.8547	1.271	-0.3344	1.9562	-0.9292	2.0702	0.285	0.6233	-1.2509	-0.2797	-0.5554	1.5553	-0.1794	1.15	-0.8645	-0.5071	1.6313	1.7383	-0.1289
TCGA-AB-2993-03	LOW	-1.5174	-0.576	-3.2707	-2.15	-1.328	-1.814	0.348	-1.621	-0.6365	-2.379	-0.4605	0.0551	-0.6345	0.3633	-1.6527	-0.0667	-0.1793	0.11	0.154	-0.7472	-2.1421	0.301	0.453	-1.227	-0.687	-1.7774	-0.7331	-2.5907	2.247	0.6225	0.227	-2.4552	1.3513	-1.794	0.7699	-0.7172	-0.7921	-2.2582	-0.9126	-2.4467	0.7209	-0.7379	-0.0614	-1.9724	-1.1347	0.5414	-0.2282	-0.8905
TCGA-AB-2995-03	HIGH	0.1934	1.82	-2.2437	-0.779	-1.46	2.02	0.531	0.535	0.533	0.855	-0.2065	0.5729	0.2925	0.6126	0.9393	1.3497	0.174	0.7669	0.0517	-0.4021	-1.6935	-2.061	-1.421	2.2748	-0.8813	-0.8647	0.183	-0.1221	1.747	1.8585	1.4146	-1.5231	1.813	-0.8787	1.9514	0.132	0.698	-1.7174	-0.6045	-0.9449	1.4207	0.0207	0.6671	-0.9014	-0.3674	1.3972	2.0936	-1.1503
TCGA-AB-2996-03	HIGH	-0.3134	1.1356	-2.3934	-0.8565	0.284	0.164	-0.389	-0.168	-0.2785	0.391	0.1242	0.8608	0.3545	1.3456	0.6457	0.6115	0.1228	0.5716	0.5453	-0.5137	-1.5176	0.709	0.977	0.762	0.02	-0.8324	0.1563	0.3774	1.8665	1.6171	1.4314	-0.8989	1.8668	-0.8729	1.7487	0.2594	1.2292	-1.7791	-0.7161	-0.396	1.2896	-0.1411	0.9511	-1.4056	-0.3454	1.5437	0.9898	-0.8062
TCGA-AB-3000-03	LOW	-1.2044	0.2371	-3.236	-2.0395	-0.441	-1.173	-0.426	-0.664	-0.545	-1.373	-1.244	1.1738	-0.0753	1.08	0.4283	-0.1508	0.0935	0.1918	-0.0515	-0.7414	-2.401	-0.346	1.063	-0.7515	-2.3093	-1.2165	-0.0437	0.9337	1.295	1.1259	1.4144	-2.0159	0.486	-1.2568	1.4639	0.0166	1.4139	-1.8475	-1.26	-1.2642	0.5723	-0.3396	0.6181	-2.2844	-0.5442	1.3126	0.6621	-0.9154
TCGA-AB-3002-03	HIGH	-0.4944	1.2817	-2.3097	-1.081	-0.33	0.79	3.035	-0.98	1.0275	0.167	1.261	1.0639	0.1271	0.9844	1.0344	0.259	0.0102	0.4478	0.1128	-0.4864	-1.8577	1.828	0.004	0.8025	2.3223	-0.6869	-0.3807	1.2588	1.423	1.4038	1.4459	-0.9172	1.434	-0.7042	1.4918	-0.235	1.4258	-1.7986	-0.7226	-0.2392	1.6778	-0.2006	0.771	-1.2738	-0.2848	1.7831	0.9449	-1.0886
TCGA-AB-3005-03	HIGH	-0.2908	0.9136	-1.4898	-1.074	0.834	0.328	0.207	-1.416	-0.6045	0.765	0.2862	0.6665	0.261	1.1286	1.5552	0.7123	0.0503	0.2935	0.4037	-0.4709	-2.1978	-0.39	1.916	0.651	-2.3783	-0.495	0.374	2.0168	2.169	1.3343	1.6915	-1.8979	1.5615	-0.3746	1.6552	0.4298	2.2834	-1.2746	-1.2741	-0.5838	0.9707	-0.0965	0.9671	-2.3953	-0.2672	1.2871	1.1921	-0.888
TCGA-AB-3006-03	LOW	-0.9386	0.5716	-2.6053	-1.3125	-1.302	-0.641	-0.51	-0.275	-0.3925	-0.017	-0.2188	0.2657	-0.1707	0.4752	-0.3591	0.285	-0.1231	0.4682	-0.358	-0.6099	-2.3824	-0.996	-0.736	0.33	-0.024	-1.3584	-0.197	-0.9383	1.7145	1.0925	0.375	-1.5806	1.0965	-1.3046	1.2197	-0.1604	0.1687	-1.7574	-1.317	-1.226	1.0153	-0.3019	0.2687	-2.1619	-0.6284	0.8927	0.8101	-1.2055
TCGA-AB-3008-03	LOW	-1.0516	0.9358	-2.1151	-1.3745	-0.795	-0.446	0.006	-0.458	-0.226	-1.724	-0.4965	1.2259	0.0302	0.7931	-0.1771	0.1855	0.0148	0.3219	-0.2248	-0.638	-1.9939	-1.238	0.073	0.3545	-0.946	-1.0342	-0.3251	-0.5255	2.093	1.2552	0.9769	-1.1992	1.5242	-1.0205	1.5242	-0.3702	0.4768	-1.2592	-0.9306	-0.5882	1.1368	-0.2916	0.4356	-1.2846	-0.6026	1.2687	0.6482	-1.3773
TCGA-AB-3009-03	LOW	-0.924	0.6337	-2.7219	-2.0835	-1.982	0.295	-1.486	-1.132	-1.309	-0.577	-0.695	0.5735	-0.3638	0.5239	-0.0702	0.53	0.021	0.3138	-0.1732	-0.7237	-1.9574	-2.795	-0.888	1.2363	-1.9047	-1.7236	-0.5833	-0.1675	2.304	1.155	0.8461	-2.4315	1.5205	-1.7405	1.4939	-0.5416	0.6048	-2.4028	-0.9587	-1.3584	0.8584	-0.7761	0.1911	-1.5432	-1.0945	1.0231	0.6878	-1.3724
TCGA-AB-3011-03	LOW	-1.558	0.6094	-3.6851	-2.241	-1.329	0.047	1.221	-1.669	-0.224	-0.78	-0.4018	0.2954	-0.6222	0.2618	-1.1582	0.2118	-0.106	0.2902	0.3543	-0.9282	-2.289	-0.167	0.15	0.5505	-1.2947	-2.1886	-1.1073	-1.9484	2.032	1.0775	0.5831	-2.8592	1.5195	-2.1463	1.115	-1.3368	-0.7811	-2.7145	-1.0365	-2.3467	0.7343	-1.0708	-0.0661	-2.266	-1.2826	0.786	0.1199	-1.4284
[truncated: 20 more columns]

## Sheet: Supplementary Table 7
Table S7. In silico AML cohorts utilized in the study.
	Patient series
	TCGA-AML	Beat-AML	COG-TARGET AML
Number of BM samples
Diagnosis	147	264	145
Response assessment	0	13	31
Males/females (n)	81/66	145/119	74/71
Median follow-up time (years)	3.92	1.29	6.78
Age group
0-14	0	13	114
15-39	27	35	31
40-59	45	68	0
≥60	75	148	0
Presenting WBC count × 103/µL (median and range)	20	21.7	45.3
	(1-297)	(0.5-427.5)	(1.3-519)
Percentage of BM blasts	72 (11-99)	72 (1-98)	73 (14-100)
Cytogenetic risk group (ELN; n)
Favorable	17 (12%)	91 (34%)	60 (41%)
Intermediate	96 (65%)	80 (30%)	69 (48%)
Adverse	32 (22%)	93 (36%)	8 (5%)
N.A.	2 (1%)	0	8 (5%)
Response to induction chemotherapy
Complete remission	N.A.	132	139
PIF	N.A.	63	3
N.A.	N.A.	69	3
Gene expression platform	RNA-seq	RNA-seq	RNA-seq
Legend: TCGA = The Cancer Genome Atlas; COG = Children’s Oncology Group; TARGET = Therapeutically Applicable Research to Generate Effective Treatments; BM = bone marrow; ELN = European Leukemia Net; N.A. = not available; PIF = primary induction failure.

## Sheet: Supplementary Table 8
Table S8. Interaction between senescence- and stemness-related pathways (PMCC cohort).
	B	SE	Wald	Sig.	Exp(B)
LSC17 score	1.531	0.477	10.288	0.001	4.621
PI20	1.69	0.344	24.107	0	5.417
Interaction = LSC17 score * PI20	-0.852	0.342	6.211	0.013	0.427
Legend: Cox proportional hazards (PH) model for OS in the PMCC AML cohort. PI20 = prognostic index; LSC17 = leukemia stem cell 17 score; B = beta coefficient; SE = standard error; DF = degrees of freedom; Sig. = significance; Exp(B) = odds ratio.

## Sheet: Supplementary Table 9
Table S9: Immunotherapy AML cohort utilized in the study.
	Azacitidine + Pembrolizumab (AZA+Pembro)
Number of patients	33
Males/females (n)	26/5
N.A.	2
Median follow-up time from diagnosis (years)*	3.46
Age group
0-14	0
15-39	2
40-59	2
≥60	27
N.A.	2
Presenting WBC count × 103/µL	2.2 (0.6-172)
(Median and range)
De novo / secondary AML	11/20
N.A.	2
Gene expression platform	nCounter (NanoString Technologies)
Legend: BM = bone marrow; ELN = European Leukemia Net; WBC = white blood cells; N.A. = not available. *Reverse Kaplan-Meier method.

## Sheet: Supplementary Table 10
Table S10. Clinical characteristics of patients with melanoma treated with immune checkpoint blockade (Gide et al.).
ID	OS status	OS*	Age	PFS status	PFS*	Treatment	Best RECIST response	Response	Prognostic Index^
1	0	22.64	42	1	0.49	Ipilimumab + Pembrolizumab	PD	No	1.412
2	0	17.41	41	1	1.12	Ipilimumab + Pembrolizumab	PD	No	0.341
2	1	2.14	61	1	0.43	Pembrolizumab	PD	No	0.698
3	1	1.94	50	1	0.76	Nivolumab	PD	No	0.921
4	1	0.72	84	1	0.76	Pembrolizumab	PD	No	-0.792
5	1	5.09	67	1	1.28	Pembrolizumab	PD	No	0.548
6	1	3.55	75	1	1.35	Ipilimumab + Nivolumab	PD	No	0.515
6	1	3.09	68	1	1.38	Nivolumab	PD	No	0.367
7	0	5.55	59	1	2.66	Ipilimumab + Nivolumab	PR	Yes	-1.141
7	1	2.63	57	1	1.54	Nivolumab	PD	No	-1.232
8	0	20.93	55	1	2.66	Ipilimumab + Pembrolizumab	PD	No	0.528
8	1	1.91	85	1	1.91	Nivolumab	PD	No	0.463
9	1	3.25	70	1	2.33	Pembrolizumab	PD	No	0.666
10	1	5.78	51	1	2.66	Ipilimumab + Pembrolizumab	PD	No	0.058
10	0	18.1	90	1	2.5	Pembrolizumab	PD	No	0.941
11	1	5.45	66	1	2.56	Pembrolizumab	PD	No	0.52
12	0	9.63	55	1	2.69	Ipilimumab + Nivolumab	PD	No	-0.518
12	1	6.54	52	1	2.63	Pembrolizumab	SD	No	0.668
13	1	11.73	68	1	3.55	Ipilimumab + Nivolumab	PR	Yes	-1.015
13	1	3.15	69	1	2.69	Pembrolizumab	PD	No	0.176
14	0	22.7	47	1	4.04	Ipilimumab + Pembrolizumab	SD	No	0.31
14	1	32.62	58	1	2.73	Pembrolizumab	PD	No	0.478
15	1	21.68	57	1	4.99	Ipilimumab + Pembrolizumab	SD	No	0.651
15	0	9.86	76	1	2.76	Pembrolizumab	PD	No	-0.282
16	1	5.55	55	1	2.76	Pembrolizumab	PD	No	0.517
17	0	6.44	48	0	6.44	Ipilimumab + Nivolumab	PR	Yes	-0.036
17	1	8.48	37	1	3.15	Pembrolizumab	PD	No	-0.162
18	1	7.49	62	1	3.29	Pembrolizumab	PD	No	-0.449
19	0	20.86	56	1	9.89	Ipilimumab + Pembrolizumab	SD	No	0.175
19	1	12.65	54	1	4.11	Pembrolizumab	SD	No	0.97
20	0	17.68	57	1	12.68	Ipilimumab + Pembrolizumab	SD	No	0.325
21	0	13.47	63	0	13.47	Ipilimumab + Nivolumab	PR	Yes	-1.008
21	1	18.1	67	1	5.45	Pembrolizumab	SD	No	-0.382
23	0	16.62	51	0	16.62	Ipilimumab + Pembrolizumab	PR	Yes	0.566
23	1	6.28	40	1	6.28	Nivolumab	SD	No	0.324
24	0	39.52	34	1	16.72	Ipilimumab + Nivolumab	PR	Yes	-0.107
25	1	17.02	67	0	17.02	Ipilimumab + Pembrolizumab	SD	No	-0.284
25	1	29.47	49	1	8.9	Nivolumab	PR	Yes	-0.396
26	0	17.87	75	0	17.87	Ipilimumab + Pembrolizumab	CR	Yes	-0.743
27	0	17.94	49	0	17.94	Ipilimumab + Pembrolizumab	CR	Yes	-0.378
27	1	35.06	76	1	10.32	Pembrolizumab	PR	Yes	0.722
29	1	27.11	55	1	11.01	Pembrolizumab	SD	No	0.919
30	0	19.09	86	1	11.76	Pembrolizumab	SD	No	0.724
32	0	19.61	71	0	19.61	Ipilimumab + Pembrolizumab	CR	Yes	0.085
33	0	20.01	73	0	20.01	Ipilimumab + Pembrolizumab	PR	Yes	0.765
34	0	20.47	51	0	20.47	Ipilimumab + Pembrolizumab	CR	Yes	-0.182
34	1	28.85	78	1	17.87	Pembrolizumab	PR	Yes	-0.046
35	0	20.6	72	0	20.6	Ipilimumab + Pembrolizumab	CR	Yes	0.916
35	0	35.84	55	1	19.25	Pembrolizumab	PR	Yes	-0.144
36	0	20.93	74	0	20.93	Ipilimumab + Pembrolizumab	CR	Yes	-0.242
36	1	19.94	76	1	19.38	Nivolumab	PR	Yes	0.637
37	0	20.93	76	0	20.93	Ipilimumab + Pembrolizumab	PR	Yes	-0.915
38	0	21.36	59	0	21.36	Ipilimumab + Pembrolizumab	CR	Yes	1.205
38	0	50.83	69	1	24.81	Pembrolizumab	PR	Yes	-1.331
40	0	27.76	78	0	27.76	Pembrolizumab	PR	Yes	-0.502
41	0	29.11	61	1	28.58	Pembrolizumab	PR	Yes	0.673
42	0	29.27	59	0	29.27	Pembrolizumab	CR	Yes	0.344
44	0	22.83	68	0	22.83	Ipilimumab + Pembrolizumab	PR	Yes	-1.296
44	0	35.32	45	0	35.32	Pembrolizumab	PR	Yes	-0.656
45	0	23.69	70	0	23.69	Ipilimumab + Pembrolizumab	CR	Yes	0.846
45	0	35.65	82	0	35.65	Pembrolizumab	PR	Yes	-0.904
46	0	23.69	54	0	23.69	Ipilimumab + Pembrolizumab	CR	Yes	-0.152
46	0	36.07	71	0	36.07	Pembrolizumab	PR	Yes	-0.607
47	0	24.05	24	0	24.05	Ipilimumab + Pembrolizumab	PR	Yes	-0.688
47	0	38.57	62	0	38.57	Pembrolizumab	PR	Yes	0.277
48	0	39.06	40	0	39.06	Pembrolizumab	PR	Yes	-0.527
49	0	25.46	36	0	25.46	Ipilimumab + Pembrolizumab	CR	Yes	0.637
49	0	43.63	72	0	43.63	Nivolumab	CR	Yes	0.123
50	0	29.7	68	0	29.7	Ipilimumab + Pembrolizumab	PR	Yes	-0.629
50	0	44.09	86	0	44.09	Nivolumab	CR	Yes	-1.368
52	0	51.02	63	0	51.02	Pembrolizumab	PR	Yes	-0.474
53	0	52.21	71	0	52.21	Pembrolizumab	CR	Yes	-1.015
54	0	52.67	52	0	52.67	Pembrolizumab	PR	Yes	-1.408
Legend: OS = overall survival; PFS = progression-free survival; CR = complete response; PR = partial response; SD = stable disease; PD = progressive disease. **Months; ^See main text for details.
